# Supplementary material for: Two DNA-binding One Zinc Finger transcription factors, MdCDOF3 and MdDOF3.6, accelerate leaf senescence by activating cytokinin oxidase MdCKX7 in response to sorbitol signaling in apple
Source: Hortic Res. 2025 Apr 29;12(8):uhaf120. doi: 10.1093/hr/uhaf120 (PMC12261083; doi:10.1093/hr/uhaf120)
Supplement: Web_Material_uhaf120 [file web_material_uhaf120.zip]

Archive with 4 entries (4 files):
- Supplemental Datasets 1.xlsx
- Supplemental Datasets 2.xlsx
- Supplemental Datasets 3.xlsx
- Supplemental Information-20250408.docx
