# Supplementary material for: Two DNA-binding One Zinc Finger transcription factors, MdCDOF3 and MdDOF3.6, accelerate leaf senescence by activating cytokinin oxidase MdCKX7 in response to sorbitol signaling in apple
Source: Hortic Res. 2025 Apr 29;12(8):uhaf120. doi: 10.1093/hr/uhaf120 (PMC12261083; doi:10.1093/hr/uhaf120)
Supplement: Web_Material_uhaf120 [file web_material_uhaf120.zip › Supplemental Datasets 1.xlsx]

## Sheet: Gene ID
Gene ID	Gene
orange1.1t00851	CsERF53
Cs3g21660	CsERF110
Cs2g08230	CsGGPPS
Cs6g15910	CsPSY
Cs4g14850	CsLCYE
orange1.1t02361	CsPDS
Cs6g13340	CsCRTISO
Cs9g19270	CsHYD
Cs1g22620	CsZEP
Cs2g03270	CsNCED2

## Sheet: Primers
List of PCR primers used in this study.
Primer name	Sequence (5’-3’)	Purpose
MdCKX7-F	ATGATAGCTTACCTGGAATGCTTCGTCT	The CDSs of MdCKX7 ,MdCDOF3 and MdDOF3.6 amplification
MdCKX7-R	GGGTTGAGGAACCCTCGAGAAGATT
MdCDOF3-F	ATGCTCGAAACTAAGGA
MdCDOF3-R	TGAGCTCTCATGAAAGTTG
MdDOF3.6-F	ATGGTTTTCTCATCCGTTCC
MdDOF3.6-R	CAAGAGATGGCTGGTAGAAGAA
MdCKX7-Pro-F	ATTCGAAATCAACTCGAGATGGTCC	The promoters of MdCKX7 amplification
MdCKX7-Pro-R	AGGTAAGCTATCATCTTTGCCGGAA
MdCKX5-RT-F	AGGAGCACGCTGGAGTAT	Genes expression
MdCKX5-RT-R	ATAATTGAAAGCTTGGCCGC
MdCKX7-RT-F	TTACATTCGCAATCTGTCGA
MdCKX7-RT-R	GGTCTACACTGAGCTGTCC
MdCKX1-RT-F	GACGGACAGCTCAGTGTA
MdCKX1-RT-R	GAGGCAGGGTGTAAAACG
MdCKX6-RT-F	TGCCATTCTTCGTTTGGACT
MdCKX6-RT-R	GACAATGGATGGACCAGACT
MdCDOF3-RT-F	TAGAGTTCCCTCAGTTACGCACAG
MdCDOF3-RT-R	GCCAGTTCTCTTGTCTTTTGTATCC
MdDOF3.6-RT-F	CCCGGACTGCTGTGTTTAAT
MdDOF3.6-RT-R	GAGCAAGGATGCCTCAAATC
MdA6PR-RT-F	CAACTGGATATTGAGGGCATCA
MdA6PR-RT-R	CAAGGAAACCGTGCCACATC
MdCKX7-pHIS2.1-EcoR1-F	GACTCACTATAGGGCGAATTCATTCGAAATCAACTCGAGATGGTCC	Y1H assay
MdCKX7-pHIS2.1-Sac1-R	GATTCGCGAACGCGTGAGCTCAGGTAAGCTATCATCTTTGCCGGAA
pGADT7-MdCDOF3-Sma I-F	AAAGAGATCGAATTCCCGGGGATGCTCGAAACTAAGGA
pGADT7-MdCDOF3-Pst I-R	CTACGATTCATAGATCTCTGCAGGTGAGCTCTCATGAAAGTTG
pGADT7-MdDOF3.6-Sma I-F	AAAGAGATCGAATTCCCGGGGATGGTTTTCTCATCCGTTCC
pGADT7-MdDOF3.6-Pst I-R	CTACGATTCATAGATCTCTGCAGGCAAGAGATGGCTGGTAGAAGAA
GFP-MdCKX7-BglII-F	GGTACCCGGGGATCCATGATAGCTTACCTGGAATGCTTCGTCT	Subcellular localization assay
GFP-MdCKX7-BglII-R	CACCATGGTGTCGACGGGTTGAGGAACCCTCGAGAAGATT
GFP-MdCDOF3-BglII-F	GGTACCCGGGGATCCATGCTCGAAACTAAGGA
GFP-MdCDOF3-BglII-R	CACCATGGTGTCGACTGAGCTCTCATGAAAGTTG
GFP-MdDOF3.6-BglII-F	GGTACCCGGGGATCCATGGTTTTCTCATCCGTTCC
GFP-MdDOF3.6-BglII-R	CACCATGGTGTCGACCAAGAGATGGCTGGTAGAAGAA
MdCDOF3-62SK-BamH1-F	CGCTCTAGAACTAGTGGATCCATGCTCGAAACTAAGGA	Transcriptional activity assay
MdCDOF3-62SK-EcoR1-R	GATAAGCTTGATATCGAATTCTGAGCTCTCATGAAAGTTG
MdDOF3.6-62SK-BamH1-F	CGCTCTAGAACTAGTGGATCCATGGTTTTCTCATCCGTTCC
MdDOF3.6-62SK-EcoR1-R	GATAAGCTTGATATCGAATTCCAAGAGATGGCTGGTAGAAGAA
MdCKX7-PFCHG20-xbaI-F	TAAGTCCGGAGCTAGCTCTAGAATGATAGCTTACCTGGAATGCTTCGTCT	Overexpression assay
MdCKX7-PFCHG20-BamHI-R	CCCTTGCTCACCATGGATCCGGGTTGAGGAACCCTCGAGAAGATT
MdCDOF3-PFCHG20-xbaI-F	TAAGTCCGGAGCTAGCTCTAGAATGCTCGAAACTAAGGA
MdCDOF3-PFCHG20-BamHI-R	CCCTTGCTCACCATGGATCCTGAGCTCTCATGAAAGTTG
MdDOF3.6-PFCHG20-xbaI-F	TAAGTCCGGAGCTAGCTCTAGAATGGTTTTCTCATCCGTTCC
MdDOF3.6-PFCHG20-BamHI-R	CCCTTGCTCACCATGGATCCCAAGAGATGGCTGGTAGAAGAA
MdCKX7-Pro-LUC-F	AAGCTTGATATCGAATTCCTGCAG ATTCGAAATCAACTCGAGATGGTCC	LUC activity assay
MdCKX7-Pro-LUC-R	GCCGCTCTAGAACTAGTGGATCC AGGTAAGCTATCATCTTTGCCGGAA
MdCDOF3-62SK-BamH1-F	CGCTCTAGAACTAGTGGATCCATGCTCGAAACTAAGGA
MdCDOF3-62SK-EcoR1-R	GATAAGCTTGATATCGAATTCTGAGCTCTCATGAAAGTTG
MdDOF3.6-62SK-BamH1-F	CGCTCTAGAACTAGTGGATCCATGGTTTTCTCATCCGTTCC
MdDOF3.6-62SK-EcoR1-R	GATAAGCTTGATATCGAATTCCAAGAGATGGCTGGTAGAAGAA
ProMdCKX7-P1-F	CAATTGATGAGTACTTTATTGTACGTTC	ChIP-PCR assay for MdCDOF3 or MdDOF3.6
ProMdCKX7-P1-R	CTGGACAGTTTTCTAATTACTTTGG
ProMdCKX7-P2-F	AGGGTTTGTGAACTAAAAACTGC
ProMdCKX7-P2-R	GTGTTGGGTCGGTCAATGAG
ProMdCKX7-P3-F	ATCAGTCAAACCGAAACAGAACA
ProMdCKX7-P3-R	TAACGGCGGAGGAGATTTAAG
ProMdCKX7-P4-F	CCTGTAGATCTAGTAGAAGAACTACTACCA
ProMdCKX7-P4-R	AGTTGTATGTTGGGAAAGTGGTC
MdCKX7-Pro-GUS-F	TTGCATGCCTGCAGGTCGACATTCGAAATCAACTCGAGATGGTCC	GUS activity assay
MdCKX7-Pro-GUS-R	GACTGACCACCCGGGGATCCAGGTAAGCTATCATCTTTGCCGGAA
