# Supplementary material for: Two DNA-binding One Zinc Finger transcription factors, MdCDOF3 and MdDOF3.6, accelerate leaf senescence by activating cytokinin oxidase MdCKX7 in response to sorbitol signaling in apple
Source: Hortic Res. 2025 Apr 29;12(8):uhaf120. doi: 10.1093/hr/uhaf120 (PMC12261083; doi:10.1093/hr/uhaf120)
Supplement: Web_Material_uhaf120 [file web_material_uhaf120.zip › Supplemental Datasets 2.xlsx]

## Sheet: Sheet1
Annotation of all transcription factors associated with MdCKX7 expression detected by RNA-seq in fully expanded leaves of A6PR antisense strains (A4 and A10) in comparison to the wild type (WT).
GeneID	Gene description	Apple-1	Apple-2	Apple-3	Apple-4	Apple-5	mean	Apple-6	Apple-7	Apple-8	Apple-9	Apple-10	mean	ratio	adjusted p	Apple-1	Apple-2	Apple-3	Apple-4	Apple-5	mean	Apple-11	Apple-12	Apple-13	Apple-14	Apple-15	mean	ratio	adjusted p	Apple-16	Apple-17	Apple-18	Apple-19	Apple-20	mean	Apple-21	Apple-22	Apple-23	Apple-24	Apple-25	mean	ratio	adjusted p	Apple-16	Apple-17	Apple-18	Apple-19	Apple-20	mean
MD00G1004900	TCP family transcription factor;function=TCP family transcription factor	9.63	11.05	13.76	9.1	13.24	11.36	16.45	18.24	16.98	19.02	15.98	17.33	1.53	1.01142e-07	9.63	11.05	13.76	9.1	13.24	11.36	13.49	15.31	13.98	14.24	12.61	13.93	1.23	0.015727	17.34	16.12	17.13	14.33	15.8	16.14	16.12	18.17	21.56	16.84	15.6	17.66	1.09	0.92783	17.34	16.12	17.13	14.33	15.8	16.14
MD00G1018600	general regulatory factor 2;function=general regulatory factor 2	34.48	31.87	37.81	32.73	34.92	34.36	41.41	43.36	41.29	42.05	37.25	41.07	1.2	0.00202024	34.48	31.87	37.81	32.73	34.92	34.36	42.36	38.23	37.05	39.92	41.33	39.78	1.16	0.00866863	33.3	26.17	30.7	34.09	32.88	31.43	30.93	27.22	30.65	31.26	32.6	30.53	0.97	1	33.3	26.17	30.7	34.09	32.88	31.43
MD00G1059100	PLATZ transcription factor family protein;function=PLATZ transcription factor family protein	14.42	12.86	13.63	14.74	13.99	13.93	13.64	13.07	18.87	13.34	14.86	14.76	1.06	0.417921	14.42	12.86	13.63	14.74	13.99	13.93	14.16	12.65	14.26	17.08	13.72	14.37	1.03	0.439299	48.59	46.76	43.71	44.01	34.92	43.6	37.28	39.71	40.91	54.03	53.01	44.99	1.03	1	48.59	46.76	43.71	44.01	34.92	43.6
MD00G1066800	ribosome-binding factor A family protein;function=ribosome-binding factor A family protein	22.1	19.32	21.62	20.39	18.37	20.36	22.11	22.69	24.18	20.04	26.03	23.01	1.13	0.0539382	22.1	19.32	21.62	20.39	18.37	20.36	23.61	22.6	24.94	24.36	23.52	23.81	1.17	0.0222465	21.56	20.31	24.02	21.51	20.64	21.61	24.32	17.99	21.89	22.01	19.13	21.07	0.98	1	21.56	20.31	24.02	21.51	20.64	21.61
MD00G1104000	Translation initiation factor IF2/IF5;function=Translation initiation factor IF2/IF5	33.14	31.43	31.69	31.15	34.01	32.28	24.88	20.53	23.91	21.3	21.18	22.36	0.69	8.83481e-05	33.14	31.43	31.69	31.15	34.01	32.28	21.09	21.78	19.24	20.84	22.12	21.01	0.65	5.18348e-05	18.5	18.25	21.17	17.13	19.44	18.9	18.04	17.35	17.47	20.38	24.01	19.45	1.03	1	18.5	18.25	21.17	17.13	19.44	18.9
MD00G1140800	WRKY family transcription factor;function=WRKY family transcription factor	108.48	111.16	101.74	93.24	90.44	101.01	84.17	80.22	76.58	85.4	74.2	80.11	0.79	0.0444165	108.48	111.16	101.74	93.24	90.44	101.01	81.24	75.01	76.63	89.89	73.28	79.21	0.78	0.0972286	168.31	158.41	155.06	215.14	115.2	162.42	123.53	136.3	107.53	155.4	149.17	134.39	0.83	0.509431	168.31	158.41	155.06	215.14	115.2	162.42
MD00G1176300	general regulatory factor 9;function=general regulatory factor 9	13.62	17.9	20.53	15	13.55	16.12	18.29	17.6	16.02	17.34	19.74	17.8	1.1	0.372946	13.62	17.9	20.53	15	13.55	16.12	16.3	15.17	15.88	15.85	14.31	15.5	0.96	1	15.43	18.8	18.7	19.23	15.75	17.58	13.3	13.47	11.76	15.53	17.63	14.34	0.82	0.397428	15.43	18.8	18.7	19.23	15.75	17.58
MD01G1037700	general regulatory factor 8;function=general regulatory factor 8	38.39	37.26	38.16	33.85	33.19	36.17	49.23	48.23	43.03	40.49	43.14	44.82	1.24	0.000197067	38.39	37.26	38.16	33.85	33.19	36.17	47.11	43.03	39.75	40.38	40.76	42.21	1.17	0.0026175	40.36	39.44	40.49	40.71	34.68	39.14	37.19	37.8	36.52	32.55	32.55	35.32	0.9	0.843147	40.36	39.44	40.49	40.71	34.68	39.14
MD01G1093500	NAC transcription factor-like 9;function=NAC transcription factor-like 9	17.99	21.9	20.07	14.97	17.88	18.56	38.69	29.31	36.22	27.66	34.37	33.25	1.79	2.96739e-09	17.99	21.9	20.07	14.97	17.88	18.56	32.73	31.36	26.04	26.66	28	28.96	1.56	3.75506e-09	20.93	17.86	16.03	21.3	22.98	19.82	28.78	29.85	21.96	23.8	18.71	24.62	1.24	0.714217	20.93	17.86	16.03	21.3	22.98	19.82
MD01G1122300	actin depolymerizing factor 4;function=actin depolymerizing factor 4	28.43	38.4	37.93	29.49	31.21	33.09	40.92	38.23	38.08	39.71	44.05	40.2	1.21	0.00773197	28.43	38.4	37.93	29.49	31.21	33.09	38.84	36.66	37.02	32.16	42.14	37.36	1.13	0.182092	51.34	41.94	52.41	56.19	48.11	50	49.01	53.64	46.61	64.23	58.66	54.43	1.09	1	51.34	41.94	52.41	56.19	48.11	50
MD01G1135000	SC35-like splicing factor 30;function=SC35-like splicing factor 30	30.93	37.12	34.4	32.56	29.91	32.98	31.98	34.06	34.77	34.1	37.23	34.43	1.04	0.400797	30.93	37.12	34.4	32.56	29.91	32.98	35.1	30.77	33.21	28.84	33.26	32.24	0.98	0.784477	33.21	35.09	39.01	36.62	35.73	35.93	29.65	32.93	28.1	30.69	31.76	30.63	0.85	0.568796	33.21	35.09	39.01	36.62	35.73	35.93
MD01G1148100	eukaryotic translation initiation factor 2;function=eukaryotic translation initiation factor 2	10.46	11.78	12.2	13.54	10.88	11.77	14.64	15.63	17.36	15.84	17.13	16.12	1.37	0.000138976	10.46	11.78	12.2	13.54	10.88	11.77	15.71	15.56	14.44	16.38	13.76	15.17	1.29	0.00240562	13.01	14.03	14.7	13.79	14.13	13.93	11.18	12.36	12.26	11.53	12.77	12.02	0.86	0.830057	13.01	14.03	14.7	13.79	14.13	13.93
MD01G1157300	Eukaryotic translation initiation factor 2 subunit 1;function=Eukaryotic translation initiation factor 2 subunit 1	18.69	20.1	23.07	23.16	19.56	20.92	28.77	25.37	28.63	23.38	28.15	26.86	1.28	0.000179381	18.69	20.1	23.07	23.16	19.56	20.92	22.31	25.09	24.97	22.5	25.51	24.08	1.15	0.0410119	13.13	15.82	12.57	12.96	16.13	14.12	15.2	14.94	14.37	11.47	13.13	13.82	0.98	1	13.13	15.82	12.57	12.96	16.13	14.12
MD01G1161800	Rubber elongation factor protein (REF);function=Rubber elongation factor protein (REF)	156.33	147.93	140.23	128.34	115.3	137.63	93.93	98.33	102.16	117.14	78.67	98.05	0.71	0.0139574	156.33	147.93	140.23	128.34	115.3	137.63	124.53	94.81	109.49	114.16	126.42	113.88	0.83	0.575086	31.34	41.56	25.43	38.86	47.22	36.88	46.19	38.58	38.69	34.82	27.18	37.09	1.01	1	31.34	41.56	25.43	38.86	47.22	36.88
MD01G1181200	splicing factor-related;function=splicing factor-related	22.03	18.15	19.37	20.96	20.23	20.15	25.32	22.32	25.79	21.63	20.5	23.11	1.15	0.00526579	22.03	18.15	19.37	20.96	20.23	20.15	21.76	20.63	20.67	25.85	22.38	22.26	1.1	0.0289659	15.23	17.13	14.83	14.81	17.08	15.82	19.29	17.78	17.87	17.85	16.57	17.87	1.13	0.694667	15.23	17.13	14.83	14.81	17.08	15.82
MD02G1005700	Translation initiation factor 3 protein;function=Translation initiation factor 3 protein	131.31	139.56	136.83	128.26	154.61	138.11	150.32	150.49	147.58	158.68	136.37	148.69	1.08	0.0685196	131.31	139.56	136.83	128.26	154.61	138.11	147.99	140.11	147.79	133.78	146.13	143.16	1.04	0.167561	261.88	246.4	269.5	261.92	230.07	253.95	245.67	265.83	281.67	342.27	289.31	284.95	1.12	0.746518	261.88	246.4	269.5	261.92	230.07	253.95
MD02G1008000	eukaryotic elongation factor 5A-1;function=eukaryotic elongation factor 5A-1	273.24	312.95	313.4	279.23	264.54	288.67	333.17	361.55	349.6	333.76	354.44	346.5	1.2	0.000269279	273.24	312.95	313.4	279.23	264.54	288.67	342.31	326.58	350.74	349.88	332.83	340.47	1.18	0.000612385	355.26	295.9	357.58	374.35	323.85	341.39	323.79	337.36	310.05	377.48	352.72	340.28	1	1	355.26	295.9	357.58	374.35	323.85	341.39
MD02G1012200	Translation elongation factor EF1B/ribosomal protein S6 family protein;function=Translation elongation factor EF1B/ribosomal protein S6 family protein	11.83	15.24	16.32	12.17	13.49	13.81	21.33	19.94	16.8	15.82	21.34	19.05	1.38	0.00230409	11.83	15.24	16.32	12.17	13.49	13.81	13.01	18.18	17.74	16.59	18.72	16.85	1.22	0.127736	9.17	9.33	8.56	11.4	11.6	10.01	11.81	11.87	9.58	11.98	7.59	10.57	1.06	1	9.17	9.33	8.56	11.4	11.6	10.01
MD02G1029700	plant-specific transcription factor YABBY family protein;function=plant-specific transcription factor YABBY family protein	12.03	13.34	11.34	10.68	11.2	11.72	18.16	20.22	15.98	15.67	16.87	17.38	1.48	1.35812e-06	12.03	13.34	11.34	10.68	11.2	11.72	16.85	14.35	15.56	14.5	12.26	14.7	1.25	0.00548536	15.72	21.13	17.3	21.15	12.79	17.62	18.55	18.55	18.38	19.08	20.38	18.99	1.08	1	15.72	21.13	17.3	21.15	12.79	17.62
MD02G1057500	elongation factor Ts family protein;function=elongation factor Ts family protein	84.09	57.74	69.8	81.39	77.84	74.17	88.39	75.42	84.96	78.51	73.21	80.1	1.08	0.0885294	84.09	57.74	69.8	81.39	77.84	74.17	80.38	82.7	73.73	81.84	76.3	78.99	1.06	0.0526593	49.19	57.09	46.12	41.39	59.64	50.69	55.86	44.16	62.87	54.24	67.54	56.93	1.12	0.676786	49.19	57.09	46.12	41.39	59.64	50.69
MD02G1080600	Translation initiation factor SUI1 family protein;function=Translation initiation factor SUI1 family protein	11.24	14.62	13.94	14.17	12.97	13.39	14.74	14.43	17.57	17.15	14.37	15.65	1.17	0.0954083	11.24	14.62	13.94	14.17	12.97	13.39	15.84	12.45	15.55	13.88	13.5	14.24	1.06	0.416211	13.52	10.99	13.06	12.53	12.89	12.6	8.7	10.17	12.35	8.5	10.35	10.01	0.79	0.504537	13.52	10.99	13.06	12.53	12.89	12.6
MD02G1102200	eukaryotic translation initiation factor 3K;function=eukaryotic translation initiation factor 3K	37.29	41.17	44.86	41.37	37.9	40.52	51.87	53.5	46.07	44.14	47.72	48.66	1.2	0.00192355	37.29	41.17	44.86	41.37	37.9	40.52	46.76	43	52.71	53.92	39.01	47.08	1.16	0.0307265	28.51	35.02	29.89	34.61	33.78	32.36	36.63	34.56	29.43	36.21	38.58	35.08	1.08	0.992642	28.51	35.02	29.89	34.61	33.78	32.36
MD02G1108900	RNA polymerase I specific transcription initiation factor RRN3 protein;function=RNA polymerase I specific transcription initiation factor RRN3 protein	9.48	9.88	11.34	11.35	11.7	10.75	16.07	13.25	16.04	13.43	14.04	14.57	1.35	1.3196e-05	9.48	9.88	11.34	11.35	11.7	10.75	11.7	12.15	11.24	11.14	10.5	11.35	1.06	0.233813	11.74	12.37	11.89	11.51	11.52	11.81	11.66	11.39	12.11	12.12	15.91	12.64	1.07	1	11.74	12.37	11.89	11.51	11.52	11.81
MD02G1122200	SEC14 cytosolic factor family protein / phosphoglyceride transfer family protein;function=SEC14 cytosolic factor family protein / phosphoglyceride transfer family protein	21.57	25.16	25.01	21.85	20.4	22.8	26.35	25.85	28.71	32.37	30.73	28.8	1.26	0.00130895	21.57	25.16	25.01	21.85	20.4	22.8	29.94	26.16	28.33	33.6	30.57	29.72	1.3	0.000683246	35.96	31.81	41.07	41.23	28.32	35.68	31.21	26.93	29.86	36.79	32.32	31.42	0.88	0.679739	35.96	31.81	41.07	41.23	28.32	35.68
MD02G1151300	splicing factor;function=splicing factor	29.96	28.68	29.54	29.31	28.02	29.1	25.54	23.86	25.93	25.55	23.14	24.8	0.85	0.428868	29.96	28.68	29.54	29.31	28.02	29.1	22.27	24.18	22.88	28.51	24.35	24.44	0.84	0.463535	22.27	23.06	20.58	19.43	16.39	20.35	20.05	21.02	22.73	18.04	17.06	19.78	0.97	1	22.27	23.06	20.58	19.43	16.39	20.35
MD02G1178300	ADP-ribosylation factor A1E;function=ADP-ribosylation factor A1E	17.88	19.1	21.7	20.01	16.53	19.04	20.58	18.71	22.74	19.04	23.97	21.01	1.1	0.252756	17.88	19.1	21.7	20.01	16.53	19.04	21.81	20.97	26.98	20.29	23.45	22.7	1.19	0.0711282	29.78	22.16	24.07	24.6	27.68	25.66	25.38	34.17	26.06	23.64	17.22	25.29	0.99	1	29.78	22.16	24.07	24.6	27.68	25.66
MD02G1196100	TCP family transcription factor;function=TCP family transcription factor	13.99	16.98	12.02	11.65	16.92	14.31	15.5	17.3	16.56	13.69	13.94	15.4	1.08	0.419582	13.99	16.98	12.02	11.65	16.92	14.31	11.59	13.34	12.05	20.24	16.34	14.71	1.03	0.960224	7.4	9.14	9.54	9.95	8.36	8.88	7.26	6.07	8.88	5.45	3.76	6.28	0.71	0.323641	7.4	9.14	9.54	9.95	8.36	8.88
MD02G1232800	tubulin folding cofactor A (KIESEL);function=tubulin folding cofactor A (KIESEL)	9.44	11.73	12.46	11.75	10.85	11.25	13.63	13.97	14.3	13.54	12.77	13.64	1.21	0.030748	9.44	11.73	12.46	11.75	10.85	11.25	15.69	10.25	14.36	14.48	14	13.76	1.22	0.0325606	13.75	11.41	11.38	10.58	11.38	11.7	12.71	12.4	10.03	11.68	10.66	11.5	0.98	1	13.75	11.41	11.38	10.58	11.38	11.7
MD02G1271700	Translation elongation factor EF1B/ribosomal protein S6;function=Translation elongation factor EF1B/ribosomal protein S6	31.12	32.92	41.84	37.64	32.57	35.22	42.6	42.53	50.41	33.86	53.05	44.49	1.26	0.067818	31.12	32.92	41.84	37.64	32.57	35.22	42.96	51.13	40.29	32.86	45.18	42.48	1.21	0.0679672	35.34	26.26	25.93	28.78	36.73	30.61	31.25	29.59	31.68	22.68	24.25	27.89	0.91	1	35.34	26.26	25.93	28.78	36.73	30.61
MD02G1316000	Translation elongation factor EF1B/ribosomal protein S6 family protein;function=Translation elongation factor EF1B/ribosomal protein S6 family protein	48.03	58.39	70.19	56.83	55.17	57.72	71.8	66.45	62.23	71.43	71.18	68.62	1.19	0.00520802	48.03	58.39	70.19	56.83	55.17	57.72	63.67	65.24	61.62	56.16	68.72	63.08	1.09	0.197088	46.66	41.28	45.63	43.65	48.58	45.16	41.71	41.36	38.9	49.5	45.48	43.39	0.96	1	46.66	41.28	45.63	43.65	48.58	45.16
MD03G1050000	eukaryotic translation initiation factor 2 beta subunit;function=eukaryotic translation initiation factor 2 beta subunit	21	25.27	26.61	24.92	22.16	23.99	27.15	24.98	27.24	29.22	28.56	27.43	1.14	0.0560411	21	25.27	26.61	24.92	22.16	23.99	24.51	24.77	21.88	30.66	23.25	25.01	1.04	0.432381	23.35	19.41	24	20.55	25.83	22.63	18.51	19.01	21.2	17.17	17.11	18.6	0.82	0.538797	23.35	19.41	24	20.55	25.83	22.63
MD03G1086100	splicing factor PWI domain-containing protein;function=splicing factor PWI domain-containing protein	25.83	22	23.36	22.84	25.63	23.93	18.21	15.3	17.94	19.23	14.37	17.01	0.71	0.000453092	25.83	22	23.36	22.84	25.63	23.93	16.51	14.31	14.27	17.38	16.12	15.72	0.66	6.36182e-05	15.88	18.07	14.76	13.61	14.37	15.34	14.52	13.98	16.48	14.16	16.39	15.11	0.98	1	15.88	18.07	14.76	13.61	14.37	15.34
MD03G1098000	actin depolymerizing factor 4;function=actin depolymerizing factor 4	8.06	14.5	13.38	12.54	9.42	11.58	19.9	10.86	17.76	13.34	16.6	15.69	1.36	0.166571	8.06	14.5	13.38	12.54	9.42	11.58	13.36	13.22	15.14	13.79	10.9	13.28	1.15	0.372615	16.44	17.13	20.84	19.49	18.97	18.57	20.32	16.19	17.43	19.56	22.54	19.21	1.03	1	16.44	17.13	20.84	19.49	18.97	18.57
MD03G1104900	GTP binding Elongation factor Tu family protein;function=GTP binding Elongation factor Tu family protein	186.88	182.79	235.23	241.67	196.73	208.66	291	266.5	264.4	305.31	287.5	282.94	1.36	1.12236e-08	186.88	182.79	235.23	241.67	196.73	208.66	284.71	332.24	298.5	307.6	251.89	294.99	1.41	6.10545e-07	174.36	265.77	192.07	198.45	322.26	230.58	267.75	158.18	174.73	187	173.55	192.24	0.83	1	174.36	265.77	192.07	198.45	322.26	230.58
MD03G1188900	WRKY family transcription factor family protein;function=WRKY family transcription factor family protein	14.63	13.4	14.2	13.91	12.46	13.72	13.89	14.24	15.5	13.56	13.07	14.05	1.02	0.495016	14.63	13.4	14.2	13.91	12.46	13.72	14.7	13.36	14.35	16.32	13.54	14.45	1.05	0.250295	15.78	14.83	12.76	13.55	12.63	13.91	15.55	14.34	16.32	13.06	16.03	15.06	1.08	1	15.78	14.83	12.76	13.55	12.63	13.91
MD03G1194300	ethylene response factor 7;function=ethylene response factor 7	35.42	42.18	42.67	36.21	48.36	40.97	41.52	42.11	54.88	48.75	49.55	47.36	1.16	0.0707939	35.42	42.18	42.67	36.21	48.36	40.97	46.89	56.8	52.73	43.25	57.45	51.42	1.26	0.0180602	45.89	32.63	34.04	33.6	41.32	37.5	44.13	41.99	45.29	24.95	16.7	34.61	0.92	1	45.89	32.63	34.04	33.6	41.32	37.5
MD03G1200400	Translation initiation factor SUI1 family protein;function=Translation initiation factor SUI1 family protein	59.01	78.95	64.75	60.07	64.57	65.47	89.44	97.54	77.58	106.6	106.39	95.51	1.46	5.89251e-05	59.01	78.95	64.75	60.07	64.57	65.47	99.73	112.61	94.59	94.3	93.76	99	1.51	4.46817e-11	119.72	104.69	129.95	121.34	113.46	117.83	119.67	127.62	121.96	113.17	120.26	120.54	1.02	1	119.72	104.69	129.95	121.34	113.46	117.83
MD03G1210300	Translation initiation factor SUI1 family protein;function=Translation initiation factor SUI1 family protein	50.86	67.11	75.62	64.65	53.5	62.35	85.07	79.06	84.6	84.19	89.74	84.53	1.36	1.36105e-05	50.86	67.11	75.62	64.65	53.5	62.35	92.58	80.77	77.7	81.38	80.76	82.64	1.33	5.41311e-05	83.29	62.78	70.17	74.06	70.34	72.13	76.51	75.3	71.58	59.56	42.74	65.14	0.9	0.9661	83.29	62.78	70.17	74.06	70.34	72.13
MD03G1280500	Peptide chain release factor 1;function=Peptide chain release factor 1	47.28	54.98	55.9	52.53	47.68	51.67	52.2	54.4	52.68	50.35	55.37	53	1.03	0.45945	47.28	54.98	55.9	52.53	47.68	51.67	52.66	52.78	54.07	48.39	50.62	51.7	1	0.530843	49.61	50	45.06	46.21	45.89	47.35	50.62	52.31	49.13	51.62	49.92	50.72	1.07	1	49.61	50	45.06	46.21	45.89	47.35
MD04G1011000	GTP binding Elongation factor Tu family protein;function=GTP binding Elongation factor Tu family protein	215.13	191.01	227	265.36	186.57	217.01	264.97	236.31	239.71	265.3	255.75	252.41	1.16	0.00793224	215.13	191.01	227	265.36	186.57	217.01	255.24	311.61	241.59	275.2	226.9	262.11	1.21	0.0103251	193.8	260.46	201.22	199.15	296.08	230.14	260.75	170.15	185.67	158.87	140.95	183.28	0.8	0.851777	193.8	260.46	201.22	199.15	296.08	230.14
MD04G1011900	GTP binding Elongation factor Tu family protein;function=GTP binding Elongation factor Tu family protein	565.08	498.01	601.23	725.59	496.24	577.23	774.39	706.69	703.63	713.05	751.01	729.75	1.26	0.000345554	565.08	498.01	601.23	725.59	496.24	577.23	724.75	852.2	696.55	751.99	671.72	739.44	1.28	0.000671715	472.73	624.99	495.11	503.37	738.05	566.85	650.36	429.08	467.83	379.91	350.35	455.51	0.8	0.880114	472.73	624.99	495.11	503.37	738.05	566.85
MD04G1027700	translation initiation factor 3 subunit H1;function=translation initiation factor 3 subunit H1	23.47	31.05	31.66	30.09	28.61	28.98	39.32	32.9	33.15	32.4	32.88	34.13	1.18	0.0123814	23.47	31.05	31.66	30.09	28.61	28.98	33.13	33.66	29.16	32.17	35.8	32.78	1.13	0.054182	24.73	23.56	25.27	25.74	25.66	24.99	27.28	24.04	22.76	23.97	25.14	24.64	0.99	1	24.73	23.56	25.27	25.74	25.66	24.99
MD04G1043500	Basic-leucine zipper (bZIP) transcription factor family protein;function=Basic-leucine zipper (bZIP) transcription factor family protein	17.34	18.09	16.83	17.25	16.6	17.22	15.91	19.25	21.17	16.41	18.36	18.22	1.06	0.473687	17.34	18.09	16.83	17.25	16.6	17.22	17.44	15.6	16.37	18.6	19.21	17.44	1.01	0.775247	19.24	20.01	25.4	23.85	20.37	21.77	22.54	21.09	23.97	30.67	29.44	25.54	1.17	0.722334	19.24	20.01	25.4	23.85	20.37	21.77
MD04G1081800	Translation elongation factor EFG/EF2 protein;function=Translation elongation factor EFG/EF2 protein	114.09	88.83	102.23	116.24	109.16	106.11	89.22	89.85	93.98	89.82	84.28	89.43	0.84	0.369544	114.09	88.83	102.23	116.24	109.16	106.11	92.36	103.57	95.45	104.13	98.67	98.84	0.93	0.972991	118.07	112.88	103.85	95.48	111.21	108.3	110.79	105.98	121.7	116.01	119.51	114.8	1.06	0.987936	118.07	112.88	103.85	95.48	111.21	108.3
MD04G1122600	actin depolymerizing factor 4;function=actin depolymerizing factor 4	68.04	77.49	88.66	72.09	75.22	76.3	87.07	83.23	90.72	86.65	93.59	88.25	1.16	0.00988754	68.04	77.49	88.66	72.09	75.22	76.3	94.95	92.9	94.31	91.88	94.46	93.7	1.23	0.000237786	87.08	84.72	79.77	82.74	84.4	83.74	85.54	82.29	82.87	72.02	74.12	79.37	0.95	1	87.08	84.72	79.77	82.74	84.4	83.74
MD04G1201000	Rubber elongation factor protein (REF);function=Rubber elongation factor protein (REF)	45.83	44.97	47.1	43.22	40.38	44.3	42.93	36.26	37.72	34.44	37.33	37.74	0.85	0.438722	45.83	44.97	47.1	43.22	40.38	44.3	39.64	35.84	35.29	43.79	37.86	38.48	0.87	0.837446	37.2	31.26	35.23	36.04	36.38	35.22	29.11	26.96	24.99	24.23	16.68	24.39	0.69	0.0084343	37.2	31.26	35.23	36.04	36.38	35.22
MD04G1226600	winged-helix DNA-binding transcription factor family protein;function=winged-helix DNA-binding transcription factor family protein	50.38	49.47	40.4	44.99	52.26	47.5	29.38	41.91	29.52	39.85	40.27	36.19	0.76	0.263687	50.38	49.47	40.4	44.99	52.26	47.5	32.21	30.01	40.86	22.05	41.9	33.41	0.7	0.169382	204.01	173.3	219.94	210.74	156.5	192.9	187.53	230.75	205.15	238.78	226.04	217.65	1.13	0.844785	204.01	173.3	219.94	210.74	156.5	192.9
MD04G1241100	translation initiation factor 3B1;function=translation initiation factor 3B1	10.65	10.07	13.01	12.61	11.21	11.51	13.04	11.39	12.08	12.44	12.54	12.3	1.07	0.242604	10.65	10.07	13.01	12.61	11.21	11.51	13.36	12.39	11.96	11.79	12.32	12.36	1.07	0.148778	8.1	10.62	9.5	6.5	10.21	8.99	7.85	6.15	7.37	7.25	7.37	7.2	0.8	0.588859	8.1	10.62	9.5	6.5	10.21	8.99
MD05G1017600	Translation initiation factor IF6;function=Translation initiation factor IF6	10.89	13.6	11.05	9.98	9.78	11.06	12.7	12.68	13.42	15.55	14.49	13.77	1.24	0.0157746	10.89	13.6	11.05	9.98	9.78	11.06	15.16	12.95	12.5	14.38	12.25	13.45	1.22	0.0256903	14.53	12.37	15.79	12.98	18.03	14.74	10.83	16.33	12.88	11.49	8.89	12.08	0.82	0.841706	14.53	12.37	15.79	12.98	18.03	14.74
MD05G1041300	Mitochondrial transcription termination factor family protein;function=Mitochondrial transcription termination factor family protein	40.58	41.85	42.32	33.45	36.7	38.98	39.3	40.78	40.35	38.29	41.56	40.06	1.03	0.473366	40.58	41.85	42.32	33.45	36.7	38.98	45.37	43.03	42.73	40.73	43.71	43.11	1.11	0.0662482	37.79	37.79	38.6	39.78	38.94	38.58	42.48	43.18	40.08	45.87	36.6	41.64	1.08	1	37.79	37.79	38.6	39.78	38.94	38.58
MD05G1082000	abscisic acid responsive elements-binding factor 3;function=abscisic acid responsive elements-binding factor 3	22.82	25.07	24.71	25.49	26.14	24.85	18.46	14.99	18.57	21.28	18.42	18.34	0.74	0.0048204	22.82	25.07	24.71	25.49	26.14	24.85	18.54	16.68	18.73	18.43	18.6	18.2	0.73	0.019552	5.3	6.05	6.3	6.8	10.39	6.97	7.37	5.53	6.53	5.16	5	5.92	0.85	1	5.3	6.05	6.3	6.8	10.39	6.97
MD05G1182300	phytochrome interacting factor 3-like 5;function=phytochrome interacting factor 3-like 5	12.74	12.41	12	12.8	12.39	12.47	17.7	16.82	12.19	13.99	12.64	14.67	1.18	0.0462937	12.74	12.41	12	12.8	12.39	12.47	13.33	12.07	11.1	11.68	14.38	12.51	1	0.582998	3.9	6.08	3.74	5.35	6.3	5.07	5.99	6.38	6.51	5.37	8.01	6.45	1.27	0.332144	3.9	6.08	3.74	5.35	6.3	5.07
MD05G1197900	actin depolymerizing factor 6;function=actin depolymerizing factor 6	56.58	78.11	73.45	62.1	65.53	67.15	85.9	91.74	86.58	82.64	86.66	86.7	1.29	3.89913e-05	56.58	78.11	73.45	62.1	65.53	67.15	99.53	89.73	87.61	90.57	93.88	92.26	1.37	7.22882e-08	52.24	54.82	59.67	66.78	66.78	60.06	68.84	64.26	62.3	62.51	53.13	62.21	1.04	1	52.24	54.82	59.67	66.78	66.78	60.06
MD05G1221000	Ribosomal protein S5/Elongation factor G/III/V family protein;function=Ribosomal protein S5/Elongation factor G/III/V family protein	68.1	63.79	81.51	91.82	66.81	74.41	92.88	80.05	85.39	81.14	92.11	86.31	1.16	0.0384628	68.1	63.79	81.51	91.82	66.81	74.41	86.68	89.13	80.75	89.35	86.29	86.44	1.16	0.00833897	61.27	65.75	62.11	57.23	63.71	62.01	59.71	49.1	60.36	50.58	53.46	54.64	0.88	0.777963	61.27	65.75	62.11	57.23	63.71	62.01
MD05G1293700	K-box region and MADS-box transcription factor family protein;function=K-box region and MADS-box transcription factor family protein	8.31	11.1	10.81	9.75	12.15	10.42	16.19	15.52	17.51	14.69	15.47	15.88	1.52	2.41941e-06	8.31	11.1	10.81	9.75	12.15	10.42	13.53	14.8	12.31	11.97	15.48	13.62	1.31	0.00703471	8.59	7.04	6.91	7.44	11.16	8.23	11.37	14.66	12.53	12.92	17.88	13.87	1.69	0.00133743	8.59	7.04	6.91	7.44	11.16	8.23
MD05G1300700	sequence-specific DNA binding transcription factors;function=sequence-specific DNA binding transcription factors	13.67	12.17	13.17	12.42	12.85	12.86	14.12	11.75	14.83	16.88	13.58	14.23	1.11	0.159511	13.67	12.17	13.17	12.42	12.85	12.86	13.26	12.12	12.61	16.43	12.02	13.29	1.03	0.485774	10.73	11.16	8.26	9.06	9.88	9.82	9.11	10.91	10.57	5.58	3.77	7.99	0.81	0.934415	10.73	11.16	8.26	9.06	9.88	9.82
MD05G1301400	general regulatory factor 9;function=general regulatory factor 9	71.63	78.78	82.21	75.01	77.23	76.97	80.3	85.66	75.59	80.95	73.15	79.13	1.03	0.350091	71.63	78.78	82.21	75.01	77.23	76.97	79.7	77.41	77.76	76.71	77.65	77.85	1.01	0.398814	60.68	66.54	63.14	77.19	65.91	66.69	53.22	57.83	51.62	56.73	61.46	56.17	0.84	0.378442	60.68	66.54	63.14	77.19	65.91	66.69
MD05G1338100	Eukaryotic translation initiation factor 3 subunit 7 (eIF-3);function=Eukaryotic translation initiation factor 3 subunit 7 (eIF-3)	34.19	26.02	32.26	32.68	35.38	32.11	41.3	34.73	42.14	40.39	36.55	39.02	1.22	0.000157025	34.19	26.02	32.26	32.68	35.38	32.11	40.77	35.09	32.2	38.88	34.99	36.39	1.13	0.00253117	21.57	22.26	22.33	20	24.27	22.09	22.6	19.17	24.35	19.61	21.28	21.4	0.97	1	21.57	22.26	22.33	20	24.27	22.09
MD05G1357300	transcription initiation factors;function=transcription initiation factors	14.59	16.59	14.9	14.67	16.16	15.38	17.34	16.23	16	16.86	16.73	16.63	1.08	0.158556	14.59	16.59	14.9	14.67	16.16	15.38	17.55	14.3	14.97	15.94	16.9	15.93	1.04	0.353987	13.29	10.57	12.52	13.7	12.86	12.59	12.24	13.48	13.05	12.55	13.16	12.9	1.02	1	13.29	10.57	12.52	13.7	12.86	12.59
MD06G1012300	RHO guanyl-nucleotide exchange factor 14;function=RHO guanyl-nucleotide exchange factor 14	10.55	8.7	8.41	9.76	8.98	9.28	10.78	10.66	10.22	10.22	10.08	10.39	1.12	0.0707222	10.55	8.7	8.41	9.76	8.98	9.28	10.44	10.37	12.84	9.64	7.53	10.16	1.1	0.279756	11.1	12.97	13.79	9.43	12.48	11.95	12.83	12	11.65	11.72	10.67	11.77	0.98	1	11.1	12.97	13.79	9.43	12.48	11.95
MD06G1026500	Translation initiation factor eIF3 subunit;function=Translation initiation factor eIF3 subunit	26.24	33.7	34.91	29.91	29.68	30.89	40.11	37.62	39.35	32.93	37.88	37.58	1.22	0.00359517	26.24	33.7	34.91	29.91	29.68	30.89	36.03	34.53	39.06	38.36	35.38	36.67	1.19	0.0121838	25.05	25.38	24.48	27.23	28.09	26.05	24.38	22.16	27.22	27.61	33.07	26.89	1.03	1	25.05	25.38	24.48	27.23	28.09	26.05
MD06G1099900	G-box binding factor 3;function=G-box binding factor 3	9.75	14	11.81	12.06	13.24	12.17	9.99	10.63	10.66	10.17	8.72	10.03	0.82	0.371777	9.75	14	11.81	12.06	13.24	12.17	9.08	9.26	9.3	10.8	9.34	9.56	0.79	0.328902	11	10.82	8.39	8.79	8.89	9.58	10.86	9.43	9.87	8.38	8.86	9.48	0.99	1	11	10.82	8.39	8.79	8.89	9.58
MD06G1111400	Translation elongation factor EF1B/ribosomal protein S6 family protein;function=Translation elongation factor EF1B/ribosomal protein S6 family protein	56.4	61.94	57.89	57.34	54.89	57.69	59.45	71.9	68.89	57.76	70.63	65.73	1.14	0.0404385	56.4	61.94	57.89	57.34	54.89	57.69	62.55	60.83	64.41	67.39	61.71	63.38	1.1	0.0692259	62.1	65.3	61.23	64.04	62.73	63.08	68.92	75.23	75.15	73.32	70.64	72.65	1.15	0.618553	62.1	65.3	61.23	64.04	62.73	63.08
MD06G1194500	cycling DOF factor 3;function=cycling DOF factor 3	15.39	13.17	13.58	14.1	13.66	13.98	9.73	10.76	11.52	11.78	10.68	10.89	0.78	0.117162	15.39	13.17	13.58	14.1	13.66	13.98	10.87	11.74	12.03	11.26	11.37	11.45	0.82	0.551242	21.46	23.88	23.02	22	17.92	21.66	12.35	12.58	15.23	17.56	19.08	15.36	0.71	0.0123752	21.46	23.88	23.02	22	17.92	21.66
MD06G1224200	Translation elongation factor EF1A/initiation factor IF2gamma family protein;function=Translation elongation factor EF1A/initiation factor IF2gamma family protein	15.82	15.34	14.75	14.91	16.25	15.41	17.55	15.44	16.32	15.88	13.92	15.82	1.03	0.391624	15.82	15.34	14.75	14.91	16.25	15.41	17.89	14.76	15.51	16.59	15.72	16.09	1.04	0.175844	9.19	8.41	7.78	8.15	11.11	8.93	9.34	9.36	8.85	8.5	8.71	8.95	1	1	9.19	8.41	7.78	8.15	11.11	8.93
MD06G1239900	basic transcription factor 3;function=basic transcription factor 3	55.05	66.3	75.82	70.55	65.95	66.73	79.8	88.63	82.29	71.55	83.54	81.16	1.22	0.00584799	55.05	66.3	75.82	70.55	65.95	66.73	74.47	76.19	75.28	72.32	77.2	75.09	1.13	0.0345333	52.23	56.16	64.11	62.6	56.79	58.38	60.24	61.59	54.06	61.17	54.67	58.35	1	1	52.23	56.16	64.11	62.6	56.79	58.38
MD07G1005900	Translation elongation factor EF1B/ribosomal protein S6 family protein;function=Translation elongation factor EF1B/ribosomal protein S6 family protein	30.86	38.72	44.99	41.73	36.47	38.55	54.2	48.57	47.13	47.27	57.15	50.86	1.32	0.000424114	30.86	38.72	44.99	41.73	36.47	38.55	47.45	47.73	47.65	40.84	51.33	47	1.22	0.0143967	29.47	21.94	29.09	25.97	36.27	28.55	28.91	28.32	24.96	23.11	24.16	25.89	0.91	1	29.47	21.94	29.09	25.97	36.27	28.55
MD07G1028700	elongation factor family protein;function=elongation factor family protein	20.49	17.03	17.35	20.71	19.93	19.1	16.73	14.07	14.8	17.74	14.42	15.55	0.81	0.399789	20.49	17.03	17.35	20.71	19.93	19.1	15.87	19.01	15.44	15.41	20.07	17.16	0.9	1	17.64	15.9	12.97	12.48	15.74	14.95	14.69	15.94	15.64	16.76	21.22	16.85	1.13	0.892188	17.64	15.9	12.97	12.48	15.74	14.95
MD07G1040800	Translation elongation factor EF1B/ribosomal protein S6 family protein;function=Translation elongation factor EF1B/ribosomal protein S6 family protein	26.84	33.48	42.37	37.65	28.6	33.79	46.9	45.67	49.2	40.33	62.68	48.96	1.45	0.0134688	26.84	33.48	42.37	37.65	28.6	33.79	47.52	46.56	48.21	38.6	49.76	46.13	1.37	0.00376234	38.28	25.86	27.46	26.33	30.4	29.67	26.6	28.59	22.08	15.43	17.12	21.96	0.74	0.348865	38.28	25.86	27.46	26.33	30.4	29.67
MD07G1062000	Nuclear transport factor 2 (NTF2) family protein;function=Nuclear transport factor 2 (NTF2) family protein	98.71	118.73	105.81	94.17	94.25	102.33	88.17	89.77	87.19	86.9	91.61	88.73	0.87	0.446125	98.71	118.73	105.81	94.17	94.25	102.33	89.92	79.76	92.82	94.73	95.19	90.48	0.88	0.756255	76.13	66.5	68.31	86.32	83	76.05	64.73	75.79	66.24	67.82	76.32	70.18	0.92	0.912011	76.13	66.5	68.31	86.32	83	76.05
MD07G1096000	general regulatory factor 3;function=general regulatory factor 3	116.76	134.13	142.71	132.94	116.71	128.65	150.59	132.78	143.27	134.22	143.35	140.84	1.09	0.0652881	116.76	134.13	142.71	132.94	116.71	128.65	142.4	131.88	138.29	147.14	144.21	140.78	1.09	0.0488357	105.94	102.2	108.21	111.84	116.11	108.86	101.79	93.39	91.74	86.79	83.03	91.35	0.84	0.360398	105.94	102.2	108.21	111.84	116.11	108.86
MD07G1115800	GRAS family transcription factor;function=GRAS family transcription factor	61.68	50.33	60.8	55.26	59.04	57.42	52.82	44.3	53.06	52.03	40.82	48.61	0.85	0.349387	61.68	50.33	60.8	55.26	59.04	57.42	50.41	51.57	45.44	58.16	46.73	50.46	0.88	1	60.18	68.8	58.14	60.24	55.24	60.52	57.13	53.09	62.73	62.84	72.68	61.69	1.02	1	60.18	68.8	58.14	60.24	55.24	60.52
MD07G1157100	GRF1-interacting factor 3;function=GRF1-interacting factor 3	24.44	25.37	26.24	23.81	23.92	24.76	26.68	25.71	25.22	26.84	24.87	25.86	1.04	0.387659	24.44	25.37	26.24	23.81	23.92	24.76	24.76	21.07	25.06	22.08	26.51	23.9	0.97	0.96549	21.01	26.38	18.49	25.3	22.68	22.77	23.14	25.48	21.54	26.71	23.04	23.98	1.05	1	21.01	26.38	18.49	25.3	22.68	22.77
MD07G1197500	OBF-binding protein 3;function=OBF-binding protein 3transcription factor family protein	19.44	16.7	20.52	17.29	20.38	18.87	10.19	10.43	11.36	13.68	9.99	11.13	0.59	1.04987e-07	19.44	16.7	20.52	17.29	20.38	18.87	13.96	15.58	11.36	15.23	15.8	14.39	0.76	0.138525	19.53	14.84	15.72	12.27	15.97	15.67	16.67	17.47	19.02	12.47	10.27	15.18	0.97	1	19.53	14.84	15.72	12.27	15.97	15.67
MD07G1212800	GATA type zinc finger transcription factor family protein;function=GATA type zinc finger transcription factor family protein	7	7.78	9.04	7.83	9.15	8.16	11.03	11.42	10.16	9.84	9.42	10.37	1.27	0.010001	7	7.78	9.04	7.83	9.15	8.16	9.66	10.92	10.84	5.97	6.83	8.84	1.08	0.506231	7.31	6.68	6.68	6.64	7.09	6.88	8.82	8.76	10.54	7.32	6.65	8.42	1.22	0.622414	7.31	6.68	6.68	6.64	7.09	6.88
MD07G1215300	eukaryotic translation initiation factor 2;function=eukaryotic translation initiation factor 2	14.72	13.87	14.69	14.69	12.36	14.07	17.15	17.89	17.28	16.52	18.56	17.48	1.24	0.00254959	14.72	13.87	14.69	14.69	12.36	14.07	16.91	17.7	17.16	16.89	15.48	16.83	1.2	0.0124825	16.42	16.92	18.89	20.64	14.96	17.57	12.22	15.45	14.61	14.87	18.92	15.21	0.87	0.682907	16.42	16.92	18.89	20.64	14.96	17.57
MD07G1283600	Ubiquitin-associated/translation elongation factor EF1B protein;function=Ubiquitin-associated/translation elongation factor EF1B protein	18.29	20.31	20.6	19.15	17.83	19.24	22	21.61	21.61	22.44	21.01	21.73	1.13	0.148237	18.29	20.31	20.6	19.15	17.83	19.24	24.65	17.59	20.33	16.64	18.06	19.45	1.01	0.527294	25.37	16.44	20.29	22.67	19.5	20.85	24.36	21.95	19.46	17.4	11.01	18.84	0.9	0.989033	25.37	16.44	20.29	22.67	19.5	20.85
MD07G1285600	sigma factor E;function=sigma factor E	103.68	96.93	100.12	92.15	95.4	97.66	73.21	65.98	74.96	67.46	62.86	68.89	0.71	2.35782e-05	103.68	96.93	100.12	92.15	95.4	97.66	65.38	67.32	64.87	73.34	71.81	68.54	0.7	0.000151673	31.29	34.84	29.36	30.07	42.59	33.63	34.01	32.33	35.48	30.94	36.41	33.83	1.01	1	31.29	34.84	29.36	30.07	42.59	33.63
MD08G1016200	Basic-leucine zipper (bZIP) transcription factor family protein;function=Basic-leucine zipper (bZIP) transcription factor family protein	9.09	9.35	9.96	9	10.81	9.64	12.01	11.25	10.33	10.7	11.22	11.1	1.15	0.058824	9.09	9.35	9.96	9	10.81	9.64	10.38	10.5	9.29	9.53	11.51	10.24	1.06	0.381891	8.94	9.55	7.9	7.63	8.77	8.56	9.59	9.46	10.18	8.76	10.27	9.65	1.13	0.880937	8.94	9.55	7.9	7.63	8.77	8.56
MD08G1049200	TBP-associated factor II 15;function=TBP-associated factor II 15	27.66	23.06	21.24	23.33	25.35	24.13	25.87	23.35	27.37	33.48	29.94	28	1.16	0.0246545	27.66	23.06	21.24	23.33	25.35	24.13	23.85	27.15	25.6	29.02	26.46	26.42	1.09	0.175431	26.17	23.16	20.3	26.87	30.28	25.36	28.64	30.34	22.97	25.74	31.53	27.84	1.1	1	26.17	23.16	20.3	26.87	30.28	25.36
MD08G1057800	stromal cell-derived factor 2-like protein precursor;function=stromal cell-derived factor 2-like protein precursor	15.18	20.16	23.08	16.14	17.2	18.35	29.91	20.22	25.34	23.47	20.96	23.98	1.31	0.0238984	15.18	20.16	23.08	16.14	17.2	18.35	19.42	20.17	22.88	23.97	22.83	21.85	1.19	0.131046	12.45	14.27	9.06	13.64	12.54	12.39	12.19	13.64	11.44	7.89	10.82	11.2	0.9	0.989083	12.45	14.27	9.06	13.64	12.54	12.39
MD08G1117100	RNA polymerase I-associated factor PAF67;function=RNA polymerase I-associated factor PAF67	24.15	20.49	23.08	28.24	23.51	23.89	26.89	25.92	26.25	22.18	25.05	25.26	1.06	0.1859	24.15	20.49	23.08	28.24	23.51	23.89	23.23	22.82	21.42	27.36	21.88	23.34	0.98	0.652176	20.31	23.07	23.14	23.16	18.37	21.61	17.81	16.99	20.45	19.59	20.47	19.06	0.88	0.798958	20.31	23.07	23.14	23.16	18.37	21.61
MD08G1165600	Rubber elongation factor protein (REF);function=Rubber elongation factor protein (REF)	85.4	80.95	73.28	71.87	59.28	74.16	53.04	48.72	49.77	61.24	41.69	50.89	0.69	0.00906394	85.4	80.95	73.28	71.87	59.28	74.16	67.19	49.1	61.13	57.5	64.54	59.89	0.81	0.548727	14.36	22.44	12.76	21.76	23.95	19.05	23.12	18.72	21.01	14.42	12.92	18.04	0.95	1	14.36	22.44	12.76	21.76	23.95	19.05
MD08G1182200	ortholog of human splicing factor SC35;function=ortholog of human splicing factor SC35	22.27	20.97	24.48	21.56	20.87	22.03	22.37	24.02	25.59	22.6	24.39	23.79	1.08	0.136407	22.27	20.97	24.48	21.56	20.87	22.03	22.21	19.02	21	21.71	24.09	21.61	0.98	0.812996	15.62	16	14.87	18.08	17.72	16.46	13.45	13.86	16.83	10.31	10.22	12.93	0.79	0.427653	15.62	16	14.87	18.08	17.72	16.46
MD08G1184000	general regulatory factor 11;function=general regulatory factor 11	20.53	20.57	21.9	19.11	19.02	20.23	27.71	25.42	27.21	33.41	28.57	28.46	1.41	2.53189e-07	20.53	20.57	21.9	19.11	19.02	20.23	21.33	25.57	26.51	21.17	24.59	23.83	1.18	0.0194123	10.47	14.73	13.72	15.37	16.59	14.18	16.59	17.58	16.61	19.57	25.87	19.24	1.36	0.110779	10.47	14.73	13.72	15.37	16.59	14.18
MD08G1187400	general regulatory factor 2;function=general regulatory factor 2	52.53	45.19	47.81	51.39	52.22	49.83	67.96	65.62	63.84	59.2	63.99	64.12	1.29	2.15674e-06	52.53	45.19	47.81	51.39	52.22	49.83	68.71	65.81	60.19	65.41	69.14	65.85	1.32	3.28175e-07	42.15	41.29	43.3	43.85	47.12	43.54	49.27	49.27	50.09	46.77	41.92	47.46	1.09	0.919492	42.15	41.29	43.3	43.85	47.12	43.54
MD08G1193600	G-box regulating factor 6;function=G-box regulating factor 6	31.44	35.57	31.05	30.29	32.06	32.08	36.48	41.46	38.94	37.87	38.07	38.56	1.2	0.00197263	31.44	35.57	31.05	30.29	32.06	32.08	42.66	40.41	43.91	35.82	45.39	41.64	1.3	0.000124223	45.99	36.71	40.81	42.53	43.38	41.88	44.24	48.56	47.53	35.55	29	40.98	0.98	1	45.99	36.71	40.81	42.53	43.38	41.88
MD08G1196100	eukaryotic translation initiation factor 3C;function=eukaryotic translation initiation factor 3C	20.22	15.65	19.28	19.87	18.56	18.72	23.86	18.5	19.51	19.21	16.47	19.51	1.04	0.306047	20.22	15.65	19.28	19.87	18.56	18.72	16.87	16.61	17.09	20.71	16.07	17.47	0.93	0.991698	11.84	13.98	11.55	11.06	13.36	12.36	13.7	10.8	13.18	12.07	16.42	13.23	1.07	0.980088	11.84	13.98	11.55	11.06	13.36	12.36
MD08G1213700	Nuclear transport factor 2 (NTF2) family protein;function=Nuclear transport factor 2 (NTF2) family protein	58.08	64.05	57.83	61.93	51.25	58.63	44.09	50.98	52.22	47.57	55.12	50	0.85	0.426117	58.08	64.05	57.83	61.93	51.25	58.63	54.66	53.83	57.19	46.93	51.56	52.83	0.9	1	86.4	67.41	72.56	76.85	62.64	73.17	61.85	64.89	55.93	55.5	53.15	58.26	0.8	0.0774009	86.4	67.41	72.56	76.85	62.64	73.17
MD09G1002500	cofactor assembly of complex C;function=cofactor assembly of complex C	33.7	28.45	26.73	28.34	25.86	28.62	29.45	31.79	31.4	27.86	31.46	30.39	1.06	0.142655	33.7	28.45	26.73	28.34	25.86	28.62	30.88	28.6	26.84	26.94	33.55	29.36	1.03	0.360771	42.85	32.96	33.64	40.76	33.18	36.68	33.28	37.79	34.19	38.74	31.23	35.05	0.96	1	42.85	32.96	33.64	40.76	33.18	36.68
MD09G1014700	Mitochondrial transcription termination factor family protein;function=Mitochondrial transcription termination factor family protein	24.59	19.88	20.99	20.15	25.81	22.28	22.74	23.2	24.79	22.44	22.67	23.17	1.04	0.333159	24.59	19.88	20.99	20.15	25.81	22.28	23.75	29.03	26.78	25.9	28.37	26.77	1.2	0.00972136	20	19.51	21.52	19.3	27.89	21.64	25.29	21.28	28.44	25.11	24.75	24.97	1.15	0.600719	20	19.51	21.52	19.3	27.89	21.64
MD09G1030400	ADP-ribosylation factor A1F;function=ADP-ribosylation factor A1F	184.19	188.7	203.48	192.39	155.37	184.83	188.16	182.7	195.58	187.24	198.96	190.53	1.03	0.342805	184.19	188.7	203.48	192.39	155.37	184.83	208.24	198.04	226.4	205.2	197.75	207.13	1.12	0.0196018	144.79	136.65	131.57	131.46	168.8	142.65	155.41	119.99	110.78	103.09	89.42	115.74	0.81	0.626378	144.79	136.65	131.57	131.46	168.8	142.65
MD09G1068200	plastid transcription factor 1;function=plastid transcription factor 1	9.56	10.85	10.28	10.13	9.15	9.99	15.23	11.45	12.58	11.73	11.54	12.51	1.25	0.00299302	9.56	10.85	10.28	10.13	9.15	9.99	12.25	12.13	11.06	15.05	9.01	11.9	1.19	0.0206993	22.45	25.7	24.19	25.14	18.42	23.18	20.42	21.69	21.77	26.34	35.81	25.21	1.09	1	22.45	25.7	24.19	25.14	18.42	23.18
MD09G1181700	TATA binding protein associated factor 21kDa subunit;function=TATA binding protein associated factor 21kDa subunit	29.99	27.15	27.84	24.03	26.53	27.11	30.96	27.73	30.88	30.65	25.43	29.13	1.07	0.173746	29.99	27.15	27.84	24.03	26.53	27.11	28.45	25.52	26.62	28.25	25.91	26.95	0.99	0.564564	39.8	42.83	39.02	45.38	32.54	39.91	46.25	44.97	41.09	50.5	56.79	47.92	1.2	0.558888	39.8	42.83	39.02	45.38	32.54	39.91
MD09G1232700	TCP family transcription factor 4;function=TCP family transcription factor 4	15.97	13.21	11.24	13.48	12.15	13.21	10.64	9.06	10.74	10.64	9.68	10.15	0.77	0.139549	15.97	13.21	11.24	13.48	12.15	13.21	12.63	10.2	7.92	11.71	8.07	10.11	0.77	0.707809	67.12	70.48	77.41	76.56	47.07	67.73	57.63	60.62	55.49	76.11	71.76	64.32	0.95	1	67.12	70.48	77.41	76.56	47.07	67.73
MD09G1240500	global transcription factor group E4;function=global transcription factor group E4	24.64	17.97	18.64	20.17	20.36	20.36	15.74	14.63	16.39	18.06	13.61	15.69	0.77	0.131832	24.64	17.97	18.64	20.17	20.36	20.36	13.63	12.46	12.87	17.11	14.06	14.03	0.69	0.0159038	18.1	23.31	19.44	16.91	16.31	18.81	15.34	16.85	18.36	19.92	22.51	18.6	0.99	1	18.1	23.31	19.44	16.91	16.31	18.81
MD09G1288000	ADP-ribosylation factor A1E;function=ADP-ribosylation factor A1E	36.96	40.88	42.46	42.46	39.53	40.46	44.86	40.42	44.32	43.69	45.79	43.82	1.08	0.15067	36.96	40.88	42.46	42.46	39.53	40.46	48.46	46.54	48.17	47.01	47.72	47.58	1.18	0.00597594	35.15	31.14	34.3	39.17	43.48	36.65	39.53	39.24	35.35	36.86	32.86	36.77	1	1	35.15	31.14	34.3	39.17	43.48	36.65
MD10G1017600	Translation initiation factor IF6;function=Translation initiation factor IF6	25.14	27.68	31.79	26.68	25.88	27.43	35.05	35.16	38.36	32.39	35.85	35.36	1.29	0.000162057	25.14	27.68	31.79	26.68	25.88	27.43	30.53	34.79	28.45	32.62	34.9	32.26	1.18	0.0183837	30.42	29.42	35.96	34.64	33.4	32.77	34.37	36.81	28.91	33.19	28.92	32.44	0.99	1	30.42	29.42	35.96	34.64	33.4	32.77
MD10G1082300	Mitochondrial transcription termination factor family protein;function=Mitochondrial transcription termination factor family protein	16.41	16.9	21.14	17.26	18.8	18.1	21.95	21.01	22.97	20.61	20.34	21.38	1.18	0.0494714	16.41	16.9	21.14	17.26	18.8	18.1	22.1	23.91	21.91	19.76	17.78	21.09	1.17	0.0379838	28.85	28.1	30.15	29.06	35.35	30.3	38.24	32.72	32.11	23.97	26.86	30.78	1.02	1	28.85	28.1	30.15	29.06	35.35	30.3
MD10G1084500	general regulatory factor 2;function=general regulatory factor 2	60.59	59.52	66.69	66.66	61.05	62.9	81.69	77.18	76.09	71.84	79.25	77.21	1.23	0.000129289	60.59	59.52	66.69	66.66	61.05	62.9	87.62	73.32	72.05	88.6	83.77	81.07	1.29	3.71137e-06	66.31	64.18	64.16	68.92	62.98	65.31	58.77	62.7	61.35	70.31	62.74	63.17	0.97	1	66.31	64.18	64.16	68.92	62.98	65.31
MD10G1107300	telomere repeat binding factor 1;function=telomere repeat binding factor 1	12.68	12.78	12.1	12.55	13.8	12.78	8.91	10.87	11.32	9.27	10.38	10.15	0.79	0.179573	12.68	12.78	12.1	12.55	13.8	12.78	10.36	11.93	9.89	15.98	12.48	12.13	0.95	1	10.78	12.61	10.95	10.64	11.17	11.23	10.25	10.29	10.24	11.43	12.68	10.98	0.98	1	10.78	12.61	10.95	10.64	11.17	11.23
MD10G1124200	Basic-leucine zipper (bZIP) transcription factor family protein;function=Basic-leucine zipper (bZIP) transcription factor family protein	10	8.88	10.35	8.48	8.25	9.19	12.13	9.22	8.03	10.4	10.2	10	1.09	0.232977	10	8.88	10.35	8.48	8.25	9.19	9	9.37	11.94	10.95	12.31	10.71	1.17	0.172295	7.29	7.23	4.44	4.81	6.14	5.98	8.11	5.85	7.18	7.68	5	6.76	1.13	0.948298	7.29	7.23	4.44	4.81	6.14	5.98
MD10G1170600	phytochrome interacting factor 3-like 5;function=phytochrome interacting factor 3-like 5	13.32	11.4	11.48	13.31	13.73	12.65	15.37	14.85	14.85	13.77	12.93	14.35	1.13	0.0249606	13.32	11.4	11.48	13.31	13.73	12.65	12.24	11.8	12.11	13.29	11.98	12.28	0.97	0.753751	18.72	21.54	19.75	22.56	15.45	19.6	17.59	19.87	19.54	18.59	24.51	20.02	1.02	1	18.72	21.54	19.75	22.56	15.45	19.6
MD10G1183500	Rho termination factor;function=Rho termination factor	30.41	29.59	37.12	36.54	31.29	32.99	36.06	37.51	39.28	33.98	35.71	36.51	1.11	0.0635396	30.41	29.59	37.12	36.54	31.29	32.99	34.2	36.5	31.61	30.02	37.31	33.93	1.03	0.385952	33.43	27.81	25.78	32.45	32.1	30.31	30.43	27.7	23.36	34.45	33.59	29.91	0.99	1	33.43	27.81	25.78	32.45	32.1	30.31
MD10G1184000	Pre-mRNA splicing Prp18-interacting factor;function=Pre-mRNA splicing Prp18-interacting factor	14.84	14.85	14.06	14.24	15.11	14.62	12.02	11.24	11.16	11.71	10.41	11.31	0.77	0.0728538	14.84	14.85	14.06	14.24	15.11	14.62	11.78	11.29	11.07	10.91	10.43	11.1	0.76	0.170978	11.87	15.31	12.05	11.54	11.73	12.5	11.21	12.87	12.22	13.12	13.88	12.66	1.01	1	11.87	15.31	12.05	11.54	11.73	12.5
MD10G1184500	actin depolymerizing factor 6;function=actin depolymerizing factor 6	53.23	61.86	60.84	57.92	53.11	57.39	65.79	67.41	59.54	65.71	75.22	66.73	1.16	0.00821217	53.23	61.86	60.84	57.92	53.11	57.39	77.96	69.27	74.88	69.31	81.09	74.5	1.3	8.8902e-06	70.13	61.57	78.33	82.02	71.9	72.79	73.84	67.95	69.2	71.29	64.6	69.38	0.95	1	70.13	61.57	78.33	82.02	71.9	72.79
MD10G1203200	Ribosomal protein S5/Elongation factor G/III/V family protein;function=Ribosomal protein S5/Elongation factor G/III/V family protein	60.8	50.4	59.6	70.06	56.34	59.44	69.35	58.43	70.84	65.02	64.2	65.57	1.1	0.0313078	60.8	50.4	59.6	70.06	56.34	59.44	70.29	67.58	65.17	73.58	64.95	68.31	1.15	0.000977058	42.04	51.17	44.12	35.72	48.51	44.31	46.8	35.93	49.22	37.52	36.86	41.27	0.93	1	42.04	51.17	44.12	35.72	48.51	44.31
MD10G1203300	Ribosomal protein S5/Elongation factor G/III/V family protein;function=Ribosomal protein S5/Elongation factor G/III/V family protein	68.9	63.9	78.91	90.63	67.88	74.04	87.45	78.96	83.77	95.83	88.02	86.81	1.17	0.00798716	68.9	63.9	78.91	90.63	67.88	74.04	89.38	94.94	86.5	93.47	85.71	90	1.22	0.000191348	69.48	95.45	72.7	62.97	91.83	78.49	90.49	57.43	68.07	61.12	60.02	67.43	0.86	0.974691	69.48	95.45	72.7	62.97	91.83	78.49
MD10G1226500	Molybdenum cofactor sulfurase family protein;function=Molybdenum cofactor sulfurase family protein	95.1	106.92	110.97	87.12	86.07	97.24	108.53	94.91	105.07	109.73	95.76	102.8	1.06	0.235004	95.1	106.92	110.97	87.12	86.07	97.24	112.53	91.07	88.18	101.08	83.21	95.21	0.98	0.631987	120.1	117.48	111.93	134.92	103.68	117.62	88.74	93.43	86.1	114.72	110.09	98.62	0.84	0.267209	120.1	117.48	111.93	134.92	103.68	117.62
MD10G1268600	eukaryotic translation initiation factor 4E;function=eukaryotic translation initiation factor 4E	29.08	32.93	28.98	30.7	28.28	29.99	33.55	33.09	32.02	35.98	35.88	34.1	1.14	0.0371529	29.08	32.93	28.98	30.7	28.28	29.99	34.02	31.06	33.56	31.24	30.16	32.01	1.07	0.18164	26.1	30.61	29.56	33.13	29.16	29.71	27.44	36.13	31.45	29.27	28.21	30.5	1.03	1	26.1	30.61	29.56	33.13	29.16	29.71
MD10G1271000	K-box region and MADS-box transcription factor family protein;function=K-box region and MADS-box transcription factor family protein	42.19	50.57	44.28	41.69	45.51	44.85	71.62	69.92	71.11	69.3	71.73	70.74	1.58	9.46624e-15	42.19	50.57	44.28	41.69	45.51	44.85	58.35	58.43	58.86	59.83	69.36	60.97	1.36	1.42227e-06	33.29	31.91	27.2	31.18	37.79	32.27	56.11	52.38	44.91	43.69	50.53	49.52	1.53	0.000218324	33.29	31.91	27.2	31.18	37.79	32.27
MD11G1003800	elongation factor P (EF-P) family protein;function=elongation factor P (EF-P) family protein	14.55	15.87	17.13	16.08	12.16	15.16	14.2	11.88	13.78	11.59	12.52	12.79	0.84	0.419877	14.55	15.87	17.13	16.08	12.16	15.16	13.59	13.4	12.26	12.72	14.59	13.31	0.88	0.915613	11.49	12.02	12.28	11.74	12.18	11.94	10.71	11.84	12.56	12.33	13.31	12.15	1.02	1	11.49	12.02	12.28	11.74	12.18	11.94
MD11G1052200	eukaryotic translation initiation factor 2 beta subunit;function=eukaryotic translation initiation factor 2 beta subunit	17.61	25.57	22.13	20.74	22.48	21.71	27.42	26.35	24.77	28.33	26.18	26.61	1.23	0.00550209	17.61	25.57	22.13	20.74	22.48	21.71	25.89	26.27	23.84	24.12	23.51	24.73	1.14	0.0564293	16.57	16.79	16.69	15.43	18.58	16.81	15.97	17.77	15.54	16.04	17.68	16.6	0.99	1	16.57	16.79	16.69	15.43	18.58	16.81
MD11G1092800	eukaryotic translation initiation factor 3G1;function=eukaryotic translation initiation factor 3G1	50.44	44.76	45.55	47.26	40.68	45.74	62.38	61.03	57.24	52.17	52.88	57.14	1.25	7.71748e-05	50.44	44.76	45.55	47.26	40.68	45.74	53.4	49.46	53.81	52.63	47.24	51.31	1.12	0.0182007	37.19	38.12	36.2	52.03	42.99	41.31	33.54	37.47	33.79	45.8	53.31	40.78	0.99	1	37.19	38.12	36.2	52.03	42.99	41.31
MD11G1094700	splicing factor PWI domain-containing protein;function=splicing factor PWI domain-containing protein	18.95	16.75	15.74	18.05	18.52	17.6	12.32	9.61	13	13.75	10.21	11.78	0.67	1.41486e-05	18.95	16.75	15.74	18.05	18.52	17.6	10.96	11.19	9.33	10.64	12.46	10.92	0.62	3.43843e-06	13.38	18.65	14.96	10.61	14.19	14.36	12.55	11.16	13.83	11.25	10.92	11.94	0.83	0.792161	13.38	18.65	14.96	10.61	14.19	14.36
MD11G1130600	GTP binding Elongation factor Tu family protein;function=GTP binding Elongation factor Tu family protein	147.78	145.49	194.13	203.68	154.74	169.16	224.28	211.75	214.91	400.84	263.69	263.09	1.56	0.0328093	147.78	145.49	194.13	203.68	154.74	169.16	361.56	441.92	386.87	397.56	254.49	368.48	2.18	1.81476e-08	184.78	394.12	204.21	207.11	487.54	295.55	434.06	151.64	179.13	197.29	129.63	218.35	0.74	1	184.78	394.12	204.21	207.11	487.54	295.55
MD11G1144300	actin depolymerizing factor 1;function=actin depolymerizing factor 1	105.33	175.03	166.05	144.13	139.7	146.05	168.54	167.01	171.53	163.24	186.42	171.35	1.17	0.121161	105.33	175.03	166.05	144.13	139.7	146.05	165.55	170.64	161.27	157.82	146.36	160.33	1.1	0.251199	162.38	150.21	170.98	191.44	166.31	168.26	165.03	202.53	165.49	215.82	207.97	191.37	1.14	0.801141	162.38	150.21	170.98	191.44	166.31	168.26
MD11G1144400	actin depolymerizing factor 4;function=actin depolymerizing factor 4	62.35	106.49	97.92	87.73	81.5	87.2	105.25	105.38	106.49	102.06	116.12	107.06	1.23	0.0460132	62.35	106.49	97.92	87.73	81.5	87.2	105.04	104.14	101.18	98.17	92.54	100.21	1.15	0.114172	101	88.34	103.68	109.97	106.72	101.94	105.72	123.27	101.43	125.29	124.72	116.09	1.14	0.777422	101	88.34	103.68	109.97	106.72	101.94
MD11G1210700	ethylene response factor 7;function=ethylene response factor 7	38.97	37	39	35.69	40.03	38.14	43.14	40.19	43.51	48.86	47.45	44.63	1.17	0.0133029	38.97	37	39	35.69	40.03	38.14	46.84	47.74	44.25	39.43	44.8	44.61	1.17	0.00988812	41.25	29.37	38.67	24.63	40.86	34.96	34.7	37.61	40.04	21.18	13.35	29.38	0.84	1	41.25	29.37	38.67	24.63	40.86	34.96
MD11G1217300	Splicing factor 3B subunit 5/RDS3 complex subunit 10;function=Splicing factor 3B subunit 5/RDS3 complex subunit 10	71.81	81.6	79.95	75.15	68.8	75.46	86.67	98.06	88.01	79.25	93.81	89.16	1.18	0.00657538	71.81	81.6	79.95	75.15	68.8	75.46	85.73	83.61	89.83	86.07	90.74	87.2	1.16	0.0157078	99.23	92.89	113.85	141.22	96	108.64	100.86	115.02	94.05	148.98	175.25	126.83	1.17	0.993911	99.23	92.89	113.85	141.22	96	108.64
MD11G1217400	Translation initiation factor SUI1 family protein;function=Translation initiation factor SUI1 family protein	193.88	193.24	183.77	141.22	167.48	175.92	148.13	144.19	142.68	175.14	129.06	147.84	0.84	0.481882	193.88	193.24	183.77	141.22	167.48	175.92	160.07	149.53	144.41	186.02	167.26	161.46	0.92	1	58.23	80.79	69.02	74.1	91.18	74.66	78.11	55.99	55.35	84.57	97.73	74.35	1	1	58.23	80.79	69.02	74.1	91.18	74.66
MD11G1224900	Translation initiation factor SUI1 family protein;function=Translation initiation factor SUI1 family protein	108.95	129.46	134.04	113.45	110.07	119.19	142.61	150.92	150.23	161.26	153.41	151.69	1.27	1.6729e-05	108.95	129.46	134.04	113.45	110.07	119.19	162.77	162.44	152.68	163.27	147.31	157.69	1.32	2.76132e-07	185.3	150.77	168.61	153.47	170.35	165.7	176.39	157.72	152.85	120.2	89.21	139.27	0.84	0.774734	185.3	150.77	168.61	153.47	170.35	165.7
MD11G1239400	RIC1-like guanyl-nucleotide exchange factor;function=RIC1-like guanyl-nucleotide exchange factor	19.49	25.21	20.49	18.61	17.03	20.17	13.99	17.53	16.86	17.58	18.2	16.83	0.83	0.477768	19.49	25.21	20.49	18.61	17.03	20.17	19.47	15.91	19.71	18.94	21.46	19.1	0.95	1	20.54	19.22	22.26	23.52	17.08	20.52	24.06	25.69	23.25	17.8	25.76	23.31	1.14	0.988013	20.54	19.22	22.26	23.52	17.08	20.52
MD11G1285500	Transcription factor IIS protein;function=Transcription factor IIS protein	16.47	18.94	16.08	15	15.13	16.32	17.37	19.29	19.07	16.95	18.4	18.22	1.12	0.143599	16.47	18.94	16.08	15	15.13	16.32	16.11	17.97	17.11	14.18	16.55	16.38	1	0.687217	15.34	14.83	14.23	17.58	14.69	15.33	16.19	22.86	21.02	24.63	27.15	22.37	1.46	0.0167565	15.34	14.83	14.23	17.58	14.69	15.33
MD11G1301500	Peptide chain release factor 1;function=Peptide chain release factor 1	30.73	32.53	32.92	32.83	26.57	31.12	30.62	32.17	31.24	30.8	33.96	31.76	1.02	0.486829	30.73	32.53	32.92	32.83	26.57	31.12	32.52	32.21	32.6	28.65	29.82	31.16	1	0.479306	32.83	30.67	28.44	30.45	26.39	29.76	31.45	32.97	30.66	31.09	27.18	30.67	1.03	1	32.83	30.67	28.44	30.45	26.39	29.76
MD12G1072500	elongation factor family protein;function=elongation factor family protein	32.12	27.68	28.42	29.02	31.45	29.74	32.4	30.69	32.29	31.7	32.11	31.84	1.07	0.0685305	32.12	27.68	28.42	29.02	31.45	29.74	34.84	33.2	34.29	30.65	33.65	33.33	1.12	0.00573558	22.45	25.77	23.76	20.98	28.84	24.36	28.31	26.95	30.13	29.74	29.91	29.01	1.19	0.24532	22.45	25.77	23.76	20.98	28.84	24.36
MD12G1083100	eukaryotic translation initiation factor 3E;function=eukaryotic translation initiation factor 3E	9.32	9.38	8.7	10.56	7.94	9.18	11.06	9.86	10.64	8.73	9.77	10.01	1.09	0.228529	9.32	9.38	8.7	10.56	7.94	9.18	8.82	12.29	9.88	10.73	9.33	10.21	1.11	0.142684	8.36	6.94	6.92	7.71	7.05	7.4	8.31	6.58	6.83	6.27	5.49	6.7	0.91	0.946885	8.36	6.94	6.92	7.71	7.05	7.4
MD12G1114700	G-box regulating factor 6;function=G-box regulating factor 6	4.05	7.37	10.05	4.53	8.18	6.84	11.71	12.24	10.95	7.71	7.51	10.02	1.47	0.146898	4.05	7.37	10.05	4.53	8.18	6.84	10.06	14.14	7.3	15.84	14.64	12.4	1.81	0.0279665	14.32	4.83	12.7	10.28	11.46	10.72	12.59	13.02	11.17	6.13	3.73	9.33	0.87	1	14.32	4.83	12.7	10.28	11.46	10.72
MD12G1128800	WRKY family transcription factor family protein;function=WRKY family transcription factor family protein	17.95	15.16	15.32	17.66	18.63	16.94	10.35	10.34	11.98	13.01	12.33	11.6	0.68	0.000300754	17.95	15.16	15.32	17.66	18.63	16.94	10.31	10.53	11.11	11.98	11.46	11.08	0.65	0.000180281	18.91	17.87	16.73	17.12	15.15	17.16	16.8	15.89	16.42	17.5	19.02	17.13	1	1	18.91	17.87	16.73	17.12	15.15	17.16
MD12G1138800	actin depolymerizing factor 4;function=actin depolymerizing factor 4	95.95	112.27	127.26	102.1	112.51	110.02	116.59	111.25	126.56	121.56	117.3	118.65	1.08	0.151239	95.95	112.27	127.26	102.1	112.51	110.02	136.61	133.03	121.91	132.22	128.62	130.48	1.19	0.000783192	116.34	103.29	115.58	118.03	111.2	112.89	119.18	106.21	102.29	110.55	123.34	112.31	0.99	1	116.34	103.29	115.58	118.03	111.2	112.89
MD12G1180600	SEC14 cytosolic factor family protein / phosphoglyceride transfer family protein;function=SEC14 cytosolic factor family protein / phosphoglyceride transfer family protein	8.92	8.42	8.64	8.81	9.57	8.87	17.86	17.3	19.92	18.91	17.74	18.35	2.07	5.29258e-23	8.92	8.42	8.64	8.81	9.57	8.87	16.39	20.22	17	15.06	18.77	17.49	1.97	8.06102e-16	15.26	14.47	14.8	11.02	16.36	14.38	17.87	17.83	20.8	19.06	19.84	19.08	1.33	0.048744	15.26	14.47	14.8	11.02	16.36	14.38
MD12G1188200	elongation factor P (EF-P) family protein;function=elongation factor P (EF-P) family protein	20.68	31.28	28.53	34.38	26.31	28.24	36.07	40.46	36.87	33.23	44.02	38.13	1.35	0.0099666	20.68	31.28	28.53	34.38	26.31	28.24	36.21	40.4	37.55	30.26	38.03	36.49	1.29	0.0186143	21.72	23.6	19.9	26.19	28.94	24.07	26.51	24.97	27.27	27.98	21.44	25.63	1.06	1	21.72	23.6	19.9	26.19	28.94	24.07
MD12G1198900	phytochrome interacting factor 3;function=phytochrome interacting factor 3	14.96	14	13.24	15.31	12.78	14.06	17.01	16.33	14.17	17.29	13.3	15.62	1.11	0.0955768	14.96	14	13.24	15.31	12.78	14.06	15.78	16.95	11.67	16.23	9.54	14.03	1	0.541962	2.93	4.13	3.41	3.18	7.38	4.21	5.89	5.39	5.18	2.77	3.72	4.59	1.09	1	2.93	4.13	3.41	3.18	7.38	4.21
MD12G1214600	GTP binding Elongation factor Tu family protein;function=GTP binding Elongation factor Tu family protein	10.9	18.52	18.67	21.57	12.93	16.52	22.65	17.19	25.4	21.11	26.01	22.47	1.36	0.145895	10.9	18.52	18.67	21.57	12.93	16.52	29.76	37.47	28.87	32.96	37.15	33.24	2.01	4.85263e-05	9.77	15.01	10.41	11.33	16.62	12.63	11.53	10.79	12.96	8.15	9.02	10.49	0.83	1	9.77	15.01	10.41	11.33	16.62	12.63
MD12G1243700	winged-helix DNA-binding transcription factor family protein;function=winged-helix DNA-binding transcription factor family protein	32.58	33.52	37.08	28.63	36.93	33.75	14.24	14.98	14	19.48	18.7	16.28	0.48	2.73754e-14	32.58	33.52	37.08	28.63	36.93	33.75	15.76	14.24	14.27	10.29	20.71	15.05	0.45	1.33563e-09	171.63	126.05	126.6	113.4	103.59	128.25	97.68	105.86	91.82	85.87	76.31	91.51	0.71	0.0693151	171.63	126.05	126.6	113.4	103.59	128.25
MD12G1258100	translation initiation factor 3B1;function=translation initiation factor 3B1	21.18	21.03	23.82	22.56	21.38	21.99	27.81	23.28	25.55	24.41	23.91	24.99	1.14	0.0213722	21.18	21.03	23.82	22.56	21.38	21.99	25.13	24.84	22.94	26.53	23.78	24.64	1.12	0.0234601	16.67	19.45	16.6	15.37	17.71	17.16	16.61	14.7	14.36	16.71	17.99	16.07	0.94	1	16.67	19.45	16.6	15.37	17.71	17.16
MD13G1006800	eukaryotic initiation factor 4A-III;function=eukaryotic initiation factor 4A-III	18.15	17.6	17.79	17.01	17.96	17.7	19.25	17.26	19.86	19.91	18.19	18.89	1.07	0.22882	18.15	17.6	17.79	17.01	17.96	17.7	17.67	17.39	15.99	16.7	18.83	17.32	0.98	0.770994	15.86	15.25	15.07	11.73	17.47	15.08	12.43	11.63	12.53	11.3	11.76	11.93	0.79	0.400942	15.86	15.25	15.07	11.73	17.47	15.08
MD13G1022100	GRAS family transcription factor family protein;function=GRAS family transcription factor family protein	21.22	14.08	20.53	18.07	20.22	18.82	15.93	12.97	14.23	12.68	11.74	13.51	0.72	0.0446589	21.22	14.08	20.53	18.07	20.22	18.82	14.13	14.37	10.85	14.03	11.65	13.01	0.69	0.0847425	18	17.75	16.79	15.76	14.33	16.53	11.55	11.63	13.71	11.44	11.75	12.02	0.73	0.0433384	18	17.75	16.79	15.76	14.33	16.53
MD13G1027200	RNA polymerase II transcription elongation factor;function=RNA polymerase II transcription elongation factor	17.4	18.36	19.75	16.36	17.89	17.95	23.69	22.83	20.99	22.78	25.78	23.21	1.29	0.000115361	17.4	18.36	19.75	16.36	17.89	17.95	20.64	23.38	23.24	23.51	22.9	22.73	1.27	0.00142527	18.8	15.7	19.04	22.89	18.99	19.08	19.49	17.05	17.44	16.38	18.18	17.71	0.93	0.948995	18.8	15.7	19.04	22.89	18.99	19.08
MD13G1067300	eukaryotic elongation factor 5A-1;function=eukaryotic elongation factor 5A-1	102.74	112.22	124.51	100.25	100	107.94	121.73	114.27	113.87	113.84	117.91	116.32	1.08	0.121687	102.74	112.22	124.51	100.25	100	107.94	104.7	98.73	96.76	97.83	99.63	99.53	0.92	1	125.35	105.55	119.76	126.42	102.78	115.97	105.02	121.86	93.82	97.79	86.72	101.04	0.87	0.505046	125.35	105.55	119.76	126.42	102.78	115.97
MD13G1084100	myb-like transcription factor family protein;function=myb-like transcription factor family protein	17.4	19.7	22.89	20.71	18.85	19.91	14.11	15.15	17.58	18.16	17.61	16.52	0.83	0.268275	17.4	19.7	22.89	20.71	18.85	19.91	19.59	17.43	19.71	23.65	15.9	19.26	0.97	0.930234	70.8	49.48	51.64	66.64	36.27	54.97	47.67	58.14	47.2	71.46	72.37	59.37	1.08	1	70.8	49.48	51.64	66.64	36.27	54.97
MD13G1093800	ADP-ribosylation factor A1F;function=ADP-ribosylation factor A1F	30.81	33.73	37.53	32.1	33.1	33.45	39.58	33.04	34.85	39.49	40.22	37.44	1.12	0.0457549	30.81	33.73	37.53	32.1	33.1	33.45	39.14	45.46	40.26	35.45	35.93	39.25	1.17	0.00385297	36.25	38.51	36.62	34.64	39.19	37.04	43.2	36.27	36.58	22.64	19.02	31.54	0.85	0.94878	36.25	38.51	36.62	34.64	39.19	37.04
MD13G1118800	Rubber elongation factor protein (REF);function=Rubber elongation factor protein (REF)	170.76	172.28	170.81	150.01	149.24	162.62	120.52	114.57	124.83	144.2	110.6	122.94	0.76	0.00230859	170.76	172.28	170.81	150.01	149.24	162.62	167.46	128.54	144.14	149.72	164.2	150.81	0.93	1	37.71	48.63	34.5	46.6	65.58	46.6	61.51	42.57	50.25	34.98	30.96	44.05	0.95	1	37.71	48.63	34.5	46.6	65.58	46.6
MD13G1121000	nuclear transport factor 2A;function=nuclear transport factor 2A	54.88	65.11	66.44	62.73	62.35	62.3	67.76	75.11	79.73	68.77	75.39	73.35	1.18	0.00822234	54.88	65.11	66.44	62.73	62.35	62.3	72.04	77.31	65.5	74.3	80.33	73.9	1.19	0.0059812	56.33	52.6	57.11	59.2	57.71	56.59	56.61	57.62	59.13	48.01	29	50.07	0.88	0.975642	56.33	52.6	57.11	59.2	57.71	56.59
MD13G1135000	eukaryotic release factor 1-3;function=eukaryotic release factor 1-3	68.8	65.05	69.35	69.3	63.37	67.17	74.11	71.97	66.64	68.35	70.61	70.34	1.05	0.153097	68.8	65.05	69.35	69.3	63.37	67.17	69.66	64.86	66.38	73.25	59.62	66.75	0.99	0.381679	53.04	53.86	53.03	53.46	55.06	53.69	58.42	57.61	55.54	50.43	51.3	54.66	1.02	1	53.04	53.86	53.03	53.46	55.06	53.69
MD13G1149000	Translation elongation factor EF1B/ribosomal protein S6 family protein;function=Translation elongation factor EF1B/ribosomal protein S6 family protein	21.3	29.81	28.12	25.99	25.95	26.23	30.53	29.89	35.8	27.17	30.75	30.83	1.18	0.0487836	21.3	29.81	28.12	25.99	25.95	26.23	29.88	26.48	29.43	23.47	33.21	28.49	1.09	0.440071	24.98	23.32	24.17	22.22	19.47	22.83	24.06	25.43	22.53	19.97	21.2	22.64	0.99	1	24.98	23.32	24.17	22.22	19.47	22.83
MD13G1150900	sequence-specific DNA binding transcription factors;function=sequence-specific DNA binding transcription factors	10.33	9.95	10.74	11.69	11.22	10.79	11.55	10.79	17.62	13.78	11.44	13.04	1.21	0.128998	10.33	9.95	10.74	11.69	11.22	10.79	9.11	10.46	8.97	12.31	12.36	10.64	0.99	1	15.9	10.69	17.33	13.23	14.87	14.4	21.59	19.22	17.92	20.11	19.03	19.57	1.36	0.260024	15.9	10.69	17.33	13.23	14.87	14.4
MD13G1202300	ADP-ribosylation factor C1;function=ADP-ribosylation factor C1	31.55	36.01	35.44	32.3	31.83	33.43	38.92	36.65	30.68	34.56	37.55	35.67	1.07	0.236139	31.55	36.01	35.44	32.3	31.83	33.43	30.96	32.13	34.69	36.6	35.06	33.89	1.01	0.728783	51	52.08	53.85	55.76	44.58	51.45	49.46	53.12	49.16	56.1	55.8	52.73	1.02	1	51	52.08	53.85	55.76	44.58	51.45
MD13G1219900	Eukaryotic initiation factor 4E protein;function=Eukaryotic initiation factor 4E protein	19.54	22.14	22.73	21.95	18.94	21.06	26.53	27.5	23.79	22.4	21.26	24.3	1.15	0.0526468	19.54	22.14	22.73	21.95	18.94	21.06	22.46	19.88	25.28	20.14	23.81	22.31	1.06	0.452602	25.76	24.62	24.29	29.02	25.41	25.82	23.83	22.63	21.45	21.94	22.86	22.54	0.87	0.723133	25.76	24.62	24.29	29.02	25.41	25.82
MD13G1238400	TCP family transcription factor;function=TCP family transcription factor	38.77	32.5	35.6	34.47	37.28	35.72	25.49	23.25	29.29	26.98	19.78	24.96	0.7	0.000507412	38.77	32.5	35.6	34.47	37.28	35.72	27.32	21.93	24.61	31.54	28	26.68	0.75	0.0435079	23.81	26.15	22.26	20.75	23.69	23.33	21.89	22.87	27.34	18.65	20.29	22.21	0.95	1	23.81	26.15	22.26	20.75	23.69	23.33
MD13G1271600	Basic-leucine zipper (bZIP) transcription factor family protein;function=Basic-leucine zipper (bZIP) transcription factor family protein	11.17	9.52	9.01	9.43	8.76	9.58	10.03	9.92	10.77	11	8.3	10	1.04	0.342251	11.17	9.52	9.01	9.43	8.76	9.58	8.59	9.26	9.12	10.7	9.1	9.35	0.98	0.813165	8.19	12.41	10.61	9.37	7.77	9.67	10.37	11.71	11.48	11.94	13.41	11.78	1.22	0.397428	8.19	12.41	10.61	9.37	7.77	9.67
MD14G1036200	Mitochondrial transcription termination factor family protein;function=Mitochondrial transcription termination factor family protein	70.06	59.47	64.25	64.81	65.14	64.75	83.12	88.49	97.74	83.54	87.07	87.99	1.36	2.60132e-08	70.06	59.47	64.25	64.81	65.14	64.75	79.84	79.93	80.45	102.36	82.82	85.08	1.31	1.79296e-06	19.59	29.32	24.71	26.27	48.22	29.62	33.83	22.61	28.31	18.25	19.24	24.45	0.83	1	19.59	29.32	24.71	26.27	48.22	29.62
MD14G1069900	elongation factor family protein;function=elongation factor family protein	325.45	260.18	278.82	313.48	332.19	302.02	326.28	298.76	315.33	305.69	306.38	310.49	1.03	0.153111	325.45	260.18	278.82	313.48	332.19	302.02	321.26	335.57	313.92	333.88	338.42	328.61	1.09	0.0105445	233.25	247.66	216.08	194.17	273.41	232.91	280.68	254.41	294.15	265.09	261.62	271.19	1.16	0.302526	233.25	247.66	216.08	194.17	273.41	232.91
MD14G1132700	Translation elongation factor EF1B/ribosomal protein S6 family protein;function=Translation elongation factor EF1B/ribosomal protein S6 family protein	86.66	102.71	98.06	100.2	90.89	95.7	113.23	121.81	123.7	105.74	115.3	115.96	1.21	0.000530149	86.66	102.71	98.06	100.2	90.89	95.7	112.42	110.81	118.3	113.47	113.72	113.74	1.19	0.00152854	104.38	103.63	96.16	113.78	119.26	107.44	120.28	120.41	119.25	124.47	120.74	121.03	1.13	0.73411	104.38	103.63	96.16	113.78	119.26	107.44
MD14G1148500	auxin response factor 2;function=auxin response factor 2	25.39	18.83	19.04	20.71	20.18	20.83	16.19	14.58	17.21	18.94	13.47	16.08	0.77	0.168032	25.39	18.83	19.04	20.71	20.18	20.83	16.41	14.52	11.06	17.32	14.52	14.77	0.71	0.121187	22.77	30.41	24.55	23.01	19.99	24.15	21.92	18.76	23.2	21.69	26.09	22.33	0.92	1	22.77	30.41	24.55	23.01	19.99	24.15
MD14G1201600	cycling DOF factor 3;function=cycling DOF factor 3	66.28	60.59	53.62	61.53	63.71	61.15	47.53	44.59	53.59	55.47	38.35	47.91	0.78	0.0710435	66.28	60.59	53.62	61.53	63.71	61.15	51.55	45.52	47.35	57.58	48.19	50.04	0.82	0.378546	70.73	80.43	71.84	63.72	66.32	70.61	55.99	57.01	72.28	80.47	91.74	71.5	1.01	1	70.73	80.43	71.84	63.72	66.32	70.61
MD14G1233200	Translation elongation factor EF1A/initiation factor IF2gamma family protein;function=Translation elongation factor EF1A/initiation factor IF2gamma family protein	22.72	22.81	26.45	26.39	24.27	24.53	29.48	24.07	27.42	27.65	25.7	26.86	1.1	0.0909251	22.72	22.81	26.45	26.39	24.27	24.53	25.66	27.17	22.19	24.76	27.19	25.39	1.04	0.282089	13.88	15.21	14.29	13.5	18.4	15.06	16.6	13.53	17.24	12.74	15.35	15.09	1	1	13.88	15.21	14.29	13.5	18.4	15.06
MD14G1246300	basic transcription factor 3;function=basic transcription factor 3	121.04	133.57	145.69	120.18	119.81	128.06	163.9	170.91	162.91	151.39	172.26	164.27	1.28	4.31602e-06	121.04	133.57	145.69	120.18	119.81	128.06	149.43	155.57	157.39	154.59	171.88	157.77	1.23	0.000254528	146.22	130.85	146.53	151.01	145.77	144.08	124.13	137.18	126.48	141.87	117.39	129.41	0.9	0.802168	146.22	130.85	146.53	151.01	145.77	144.08
MD15G1057700	heat shock transcription factor A2;function=heat shock transcription factor A2	84.03	79.72	80.59	55.27	72.01	74.32	57.93	60.84	53.03	70.69	45.83	57.66	0.78	0.296523	84.03	79.72	80.59	55.27	72.01	74.32	53.74	48.53	46.14	51.28	61.28	52.19	0.7	0.0510203	7.9	17.8	9.73	10.03	25.31	14.15	10.47	3.24	8.13	2.02	4.03	5.58	0.39	0.42584	7.9	17.8	9.73	10.03	25.31	14.15
MD15G1081800	abscisic acid responsive elements-binding factor 2;function=abscisic acid responsive elements-binding factor 2	17.29	16.26	18.91	15.63	15.98	16.81	14.84	12.5	14.78	15.39	13.84	14.27	0.85	0.489451	17.29	16.26	18.91	15.63	15.98	16.81	14.95	11.99	14.27	15.28	12.9	13.88	0.83	0.594904	9.34	10.8	9.97	8.42	11.56	10.02	9.23	8.21	8.22	7.03	6.84	7.91	0.79	0.533498	9.34	10.8	9.97	8.42	11.56	10.02
MD15G1129000	transcription factor binding;function=transcription factor binding	35.94	46	45.94	46.58	37.34	42.36	46.54	59.3	47.1	42.34	55.92	50.24	1.19	0.141547	35.94	46	45.94	46.58	37.34	42.36	45.08	41.95	51.71	46.43	51.6	47.35	1.12	0.22958	42.87	33.67	36.93	45.2	36.47	39.03	39.29	42.63	37.62	31.65	27.25	35.69	0.91	0.938618	42.87	33.67	36.93	45.2	36.47	39.03
MD15G1150400	Translation initiation factor 3 protein;function=Translation initiation factor 3 protein	12.52	13.2	11.89	11	13.56	12.43	12.11	14.31	12.17	14.07	12.05	12.94	1.04	0.426672	12.52	13.2	11.89	11	13.56	12.43	13.07	11.21	14.25	10.6	12.86	12.4	1	0.732046	22.8	18.87	31.04	27.97	22.2	24.58	23.55	26.63	27.16	36.03	34.38	29.55	1.2	0.738624	22.8	18.87	31.04	27.97	22.2	24.58
MD15G1152300	eukaryotic elongation factor 5A-1;function=eukaryotic elongation factor 5A-1	261.13	305.99	301.27	281.86	254.38	280.93	351.67	355.61	340.02	343.05	381.79	354.43	1.26	5.05882e-06	261.13	305.99	301.27	281.86	254.38	280.93	353.32	350.85	358.1	339.01	358.53	351.96	1.25	8.00088e-06	386.61	324.81	392.82	421.89	384.47	382.12	376.23	397.13	353.65	444.38	408.36	395.95	1.04	1	386.61	324.81	392.82	421.89	384.47	382.12
MD15G1158000	Translation elongation factor EF1B/ribosomal protein S6 family protein;function=Translation elongation factor EF1B/ribosomal protein S6 family protein	11.99	15.13	14.7	10.49	10	12.46	17.3	16.49	13.14	15.82	13.8	15.31	1.23	0.0563031	11.99	15.13	14.7	10.49	10	12.46	15.27	18.02	13.99	12.51	12.76	14.51	1.16	0.165147	5.87	5.59	6.09	6.67	8.92	6.63	7.52	4.83	5.5	4.97	6.05	5.77	0.87	1	5.87	5.59	6.09	6.67	8.92	6.63
MD15G1171100	plant-specific transcription factor YABBY family protein;function=plant-specific transcription factor YABBY family protein	9.08	10.93	9.64	9.82	8.17	9.53	15.33	14.72	12.33	11.43	14.42	13.65	1.43	0.000149543	9.08	10.93	9.64	9.82	8.17	9.53	12.33	12.51	11.12	14.97	13.89	12.96	1.36	0.00619487	12.79	14.63	15.9	14.75	14.6	14.53	17.7	17.37	16.61	17.67	22.14	18.3	1.26	0.403358	12.79	14.63	15.9	14.75	14.6	14.53
MD15G1180500	GRAS family transcription factor family protein;function=GRAS family transcription factor family protein	24.41	19.77	20.69	24.24	24.61	22.74	25.97	23.38	28.68	24.2	22.32	24.91	1.1	0.0710065	24.41	19.77	20.69	24.24	24.61	22.74	24.54	23.37	23.39	27.45	23.82	24.51	1.08	0.0909492	39.79	36.7	40.84	34.87	32.14	36.87	33.15	30.43	42.41	30.11	23.8	31.98	0.87	0.865596	39.79	36.7	40.84	34.87	32.14	36.87
MD15G1191900	elongation factor Ts family protein;function=elongation factor Ts family protein	40.56	28.22	32.98	41.74	38.72	36.44	42	34.91	40.01	39.08	35.33	38.27	1.05	0.225988	40.56	28.22	32.98	41.74	38.72	36.44	38.53	41.02	32.56	38.55	37.86	37.7	1.03	0.228854	24.48	26.64	20.47	18.15	27.8	23.51	27.63	22.66	30.18	25.47	30.08	27.2	1.16	0.487208	24.48	26.64	20.47	18.15	27.8	23.51
MD15G1204700	myb-like transcription factor family protein;function=myb-like transcription factor family protein	26.4	31.86	32.9	40.04	34.75	33.19	25.53	24.62	23.71	21.57	27.1	24.51	0.74	0.0453882	26.4	31.86	32.9	40.04	34.75	33.19	23.84	23.51	25.61	23.73	18.19	22.98	0.69	0.0535902	46.85	50.93	45.97	60.47	40	48.84	43.58	44.32	46.52	56.85	68.19	51.89	1.06	1	46.85	50.93	45.97	60.47	40	48.84
MD15G1206700	cytokinin-responsive gata factor 1;function=cytokinin-responsive gata factor 1	63.52	55.88	59.81	57.16	57.74	58.82	51.09	48.35	54.18	47.57	49.32	50.1	0.85	0.417096	63.52	55.88	59.81	57.16	57.74	58.82	48.37	49.36	48.79	56.27	49.09	50.38	0.86	0.693697	101.7	91.41	90.2	105.79	84.99	94.82	75.05	80.47	76.51	116.3	134.52	96.57	1.02	1	101.7	91.41	90.2	105.79	84.99	94.82
MD15G1208100	Translation initiation factor SUI1 family protein;function=Translation initiation factor SUI1 family protein	14.78	14.29	13.88	13.95	13.51	14.08	15.77	12.37	18.94	16.96	12.66	15.34	1.09	0.324949	14.78	14.29	13.88	13.95	13.51	14.08	15.44	14.18	12.48	12.78	11.47	13.27	0.94	0.860772	12.78	8.3	10.66	12.06	11.68	11.1	11.97	8.71	10.3	9.23	9.82	10.01	0.9	0.937119	12.78	8.3	10.66	12.06	11.68	11.1
MD15G1223700	eukaryotic translation initiation factor 3K;function=eukaryotic translation initiation factor 3K	27.12	39.78	41.98	45.68	32.4	37.39	44.35	45.24	47.99	41.34	46.87	45.16	1.21	0.0796245	27.12	39.78	41.98	45.68	32.4	37.39	45.71	41.65	45.89	44.05	41.57	43.77	1.17	0.097361	40.88	42.59	47.85	52.1	41.5	44.98	47.47	50.39	40.7	40.77	43.62	44.59	0.99	1	40.88	42.59	47.85	52.1	41.5	44.98
MD15G1265800	splicing factor;function=splicing factor	34.71	34.04	32.68	31.27	33.2	33.18	26.9	27.32	27.28	29.64	22.52	26.73	0.81	0.109212	34.71	34.04	32.68	31.27	33.2	33.18	28.38	26.31	24.31	27.44	27.63	26.81	0.81	0.312453	26.6	28.68	26.05	26.31	24.47	26.42	24.43	25.92	26.16	27.47	27.21	26.24	0.99	1	26.6	28.68	26.05	26.31	24.47	26.42
MD15G1282500	bZIP transcription factor family protein;function=bZIP transcription factor family protein	25.29	26.05	24.44	21.64	20.9	23.66	17.11	17.42	19.08	21.24	17.09	18.39	0.78	0.0870351	25.29	26.05	24.44	21.64	20.9	23.66	18.74	19.72	15.7	21.38	15.59	18.23	0.77	0.275386	13.29	18.08	12.64	16.64	16.13	15.36	14.5	13.57	12.39	14.7	16.77	14.39	0.94	1	13.29	18.08	12.64	16.64	16.13	15.36
MD15G1315300	general regulatory factor 8;function=general regulatory factor 8	43.63	44.3	45.61	41.18	40.97	43.14	60.32	59.56	53.71	53.36	57.49	56.89	1.32	1.34003e-06	43.63	44.3	45.61	41.18	40.97	43.14	54.63	49.93	53.11	50.15	55.32	52.63	1.22	0.00057777	50.94	42.86	46.44	45.34	48.08	46.73	50.03	43.88	46.86	43.11	45.28	45.83	0.98	1	50.94	42.86	46.44	45.34	48.08	46.73
MD15G1359300	Translation initiation factor IF2/IF5;function=Translation initiation factor IF2/IF5	21.73	21.77	25.43	24.49	24.25	23.53	21.81	15.47	18.04	18.48	17.68	18.3	0.78	0.0359634	21.73	21.77	25.43	24.49	24.25	23.53	16.85	17.64	16.12	17.89	16.55	17.01	0.72	0.0148331	13.5	15.6	14.91	12.38	15.1	14.3	14.99	13.14	15.41	14	17.2	14.95	1.05	1	13.5	15.6	14.91	12.38	15.1	14.3
MD15G1367900	ortholog of human splicing factor SC35;function=ortholog of human splicing factor SC35	37.59	39.45	41.88	42.03	36.53	39.5	48.07	42.62	46.62	41.14	45.82	44.85	1.14	0.016362	37.59	39.45	41.88	42.03	36.53	39.5	44.15	42.89	40.4	43.53	44.46	43.09	1.09	0.0536566	36.03	30.65	29.33	33.16	34.31	32.7	30.99	25.95	29.6	24.9	20.61	26.41	0.81	0.281642	36.03	30.65	29.33	33.16	34.31	32.7
MD15G1373400	general regulatory factor 2;function=general regulatory factor 2;Alias=MD15G0318900	63.56	52.85	55.88	60.39	59.08	58.35	79.05	80.15	82.07	78.11	82.52	80.38	1.38	3.09197e-09	63.56	52.85	55.88	60.39	59.08	58.35	83.05	86.74	75.23	80.71	81.6	81.47	1.4	7.62242e-10	44.22	53.28	42.75	46.52	57.95	48.94	59.41	49.57	59.61	50.55	49.85	53.8	1.1	0.783819	44.22	53.28	42.75	46.52	57.95	48.94
MD15G1383900	eukaryotic translation initiation factor 3C;function=eukaryotic translation initiation factor 3C	15.37	12.92	14.82	15.1	15.13	14.67	15.7	14.66	16.81	13.7	14.11	15	1.02	0.409893	15.37	12.92	14.82	15.1	15.13	14.67	13.94	14.56	13.89	13.79	12.77	13.79	0.94	0.874635	9.92	12.01	10.06	9.32	9.97	10.26	10.55	8.45	10.6	8.69	9.5	9.56	0.93	1	9.92	12.01	10.06	9.32	9.97	10.26
MD15G1384600	K-box region and MADS-box transcription factor family protein;function=K-box region and MADS-box transcription factor family protein	103.6	131.47	134.34	120.36	109.78	119.91	161.92	158.58	159.8	173.3	191.65	169.05	1.41	4.81851e-07	103.6	131.47	134.34	120.36	109.78	119.91	158.44	150.04	177.58	148.91	170.54	161.1	1.34	0.000220295	163.9	123.96	138.09	141.97	151.21	143.83	173.29	181.44	154.59	168.78	151.11	165.84	1.15	0.676834	163.9	123.96	138.09	141.97	151.21	143.83
MD16G1023300	GRAS family transcription factor family protein;function=GRAS family transcription factor family protein	37.48	26.14	32.63	36.14	36.23	33.72	27.31	23.61	28.35	26.95	21.78	25.6	0.76	0.0852336	37.48	26.14	32.63	36.14	36.23	33.72	29.49	26.97	26.44	30.43	25.99	27.86	0.83	0.724722	21.24	24.39	19.81	18.45	22.22	21.22	18.83	16.1	20.16	14.04	13.78	16.58	0.78	0.271287	21.24	24.39	19.81	18.45	22.22	21.22
MD16G1066400	eukaryotic elongation factor 5A-1;function=eukaryotic elongation factor 5A-1	107.09	134.82	150.6	122.34	113.75	125.72	155.57	154.66	143.73	141.05	156.89	150.38	1.2	0.00822799	107.09	134.82	150.6	122.34	113.75	125.72	138.72	138.33	140.27	130.04	138.79	137.23	1.09	0.121277	99.52	94.31	105.57	106.26	111.34	103.4	110.94	103.81	97.16	89.06	84.6	97.11	0.94	1	99.52	94.31	105.57	106.26	111.34	103.4
MD16G1071200	Mitochondrial transcription termination factor family protein;function=Mitochondrial transcription termination factor family protein	41.41	37.07	42.41	41.9	44.47	41.45	50.6	51.97	53.34	49.47	50.72	51.22	1.24	0.000306734	41.41	37.07	42.41	41.9	44.47	41.45	47.16	53.39	53.56	55.39	48.71	51.64	1.25	0.000375128	30.98	31.62	29.09	27.32	40.68	31.94	34.2	26.21	31.88	25.68	26.97	28.99	0.91	1	30.98	31.62	29.09	27.32	40.68	31.94
MD16G1095100	ADP-ribosylation factor A1E;function=ADP-ribosylation factor A1E	50.38	62.43	67.73	61.09	53.06	58.94	75.42	69.38	73.11	80.66	72.73	74.26	1.26	0.000140502	50.38	62.43	67.73	61.09	53.06	58.94	74.36	86.29	78	80.61	64.86	76.82	1.3	8.50423e-05	72.41	66.34	62.6	58.12	86.62	69.22	74.51	60.84	57.81	44.06	32.16	53.88	0.78	0.757136	72.41	66.34	62.6	58.12	86.62	69.22
MD16G1119000	Rubber elongation factor protein (REF);function=Rubber elongation factor protein (REF)	29.22	33.78	33.83	28.54	26.02	30.28	28.85	22.58	25.52	27.4	26.62	26.19	0.87	0.480178	29.22	33.78	33.83	28.54	26.02	30.28	30.26	24.64	25.44	27.11	25.02	26.49	0.88	0.946891	16.14	14.29	15.55	17.12	15.67	15.75	15.1	15.16	13.14	9.95	8.25	12.32	0.78	0.394158	16.14	14.29	15.55	17.12	15.67	15.75
MD16G1273400	PLATZ transcription factor family protein;function=PLATZ transcription factor family protein	59.32	52.36	53.01	50.73	49.34	52.95	47.47	43.72	43.71	45.71	41.09	44.34	0.84	0.356587	59.32	52.36	53.01	50.73	49.34	52.95	47.29	40.3	37.5	56.55	37.39	43.81	0.83	0.719873	88.84	100.57	91.07	103.32	76.82	92.12	80.51	80.71	69.24	107.43	111.15	89.81	0.97	1	88.84	100.57	91.07	103.32	76.82	92.12
MD16G1279500	Translation initiation factor eIF3 subunit;function=Translation initiation factor eIF3 subunit	16.18	20.76	20.22	15.59	19.86	18.52	23.1	20.67	25.64	20.47	22.3	22.44	1.21	0.0124911	16.18	20.76	20.22	15.59	19.86	18.52	20.65	23.31	19.61	21.55	21.51	21.33	1.15	0.0514389	12.77	17.03	15.24	12.95	16.03	14.8	13.91	15.79	13.46	17.68	22	16.57	1.12	0.843845	12.77	17.03	15.24	12.95	16.03	14.8
MD17G1032200	ADP-ribosylation factor A1F;function=ADP-ribosylation factor A1F	257.23	288.37	302.81	266.36	250.77	273.11	296.27	289.01	269.34	293.26	295.52	288.68	1.06	0.155157	257.23	288.37	302.81	266.36	250.77	273.11	317.19	294.4	305.44	305.99	320.51	308.71	1.13	0.00765128	291.99	237.29	256.16	264.83	267.23	263.5	263.67	257.86	234.69	227.1	186.6	233.98	0.89	0.703702	291.99	237.29	256.16	264.83	267.23	263.5
MD17G1071700	Translation initiation factor SUI1 family protein;function=Translation initiation factor SUI1 family protein	12.15	14.87	12.52	12.38	13.29	13.04	18.1	13.2	14.77	16.25	15.57	15.58	1.19	0.0655046	12.15	14.87	12.52	12.38	13.29	13.04	16.29	14.38	17.07	15.13	11.48	14.87	1.14	0.130773	33.56	19.48	29.27	29.16	27.32	27.76	27.45	26.85	20.04	23.41	23.02	24.15	0.87	0.696371	33.56	19.48	29.27	29.16	27.32	27.76
MD17G1073500	Proteasome maturation factor UMP1;function=Proteasome maturation factor UMP1	50.53	62.4	64.7	55.32	54.78	57.55	75.85	81.25	87.43	71.75	80.58	79.37	1.38	4.13127e-07	50.53	62.4	64.7	55.32	54.78	57.55	75.96	76.62	67.04	73.48	67.28	72.08	1.25	0.000138795	55.83	57.71	70.22	87.49	77.15	69.68	77.82	86.91	71.2	92.93	95.79	84.93	1.22	0.575848	55.83	57.71	70.22	87.49	77.15	69.68
MD17G1107200	ethylene responsive element binding factor 3;function=ethylene responsive element binding factor 3	23.38	17.43	16.61	18.14	19	18.91	21.19	18.68	18.38	19.93	20.38	19.71	1.04	0.350793	23.38	17.43	16.61	18.14	19	18.91	17.81	22.88	16.21	18.66	18.15	18.74	0.99	0.593645	30.38	26.86	28.44	29.35	23.61	27.73	31.62	30.53	30.51	19.9	16.38	25.79	0.93	1	30.38	26.86	28.44	29.35	23.61	27.73
MD17G1132600	phytochrome interacting factor 3-like 6;function=phytochrome interacting factor 3-like 6	25.25	22.63	25.6	22.79	21.03	23.46	26.57	28.74	26.53	25.18	22.86	25.98	1.11	0.0396043	25.25	22.63	25.6	22.79	21.03	23.46	24.87	26.17	29.37	24.81	27.36	26.52	1.13	0.0270771	18.26	18.1	17	20.34	18.26	18.39	20.11	20.13	22.15	25.34	25.03	22.55	1.23	0.319357	18.26	18.1	17	20.34	18.26	18.39
MD17G1153700	Eukaryotic translation initiation factor 2B (eIF-2B) family protein;function=Eukaryotic translation initiation factor 2B (eIF-2B) family protein	16.94	14.64	16.66	16.38	14.48	15.82	15.94	14.84	17.52	16.82	17.88	16.6	1.05	0.348411	16.94	14.64	16.66	16.38	14.48	15.82	15.34	18.91	16.86	17.15	16.89	17.03	1.08	0.204117	20.48	19.28	18.42	18.25	17.34	18.75	16.62	14.71	17.25	12.9	16.33	15.56	0.83	0.476031	20.48	19.28	18.42	18.25	17.34	18.75
MD17G1212800	Pre-mRNA-processing-splicing factor;function=Pre-mRNA-processing-splicing factor	17.14	13.51	14.4	15.67	16.44	15.43	12.2	11.68	13.49	12.53	11.45	12.27	0.8	0.0777933	17.14	13.51	14.4	15.67	16.44	15.43	10.67	10.28	10.43	12.25	9.38	10.6	0.69	0.000671715	14.83	18.04	13.09	14.9	12.65	14.7	13.82	12.45	15.35	13.69	16.64	14.39	0.98	1	14.83	18.04	13.09	14.9	12.65	14.7
MD17G1231000	general regulatory factor 12;function=general regulatory factor 12	17.82	21.9	23.77	23.7	17.63	20.96	28.27	25.49	25.16	24.58	27.03	26.11	1.25	0.00177806	17.82	21.9	23.77	23.7	17.63	20.96	26.22	23.13	27.57	23.14	22.12	24.44	1.17	0.0652323	23.09	21.4	16.81	21.64	17.34	20.06	23.49	17.97	16.57	20.1	18.37	19.3	0.96	1	23.09	21.4	16.81	21.64	17.34	20.06
MD17G1233500	TCP family transcription factor 4;function=TCP family transcription factor 4	16.79	14.17	12.78	16.76	15.2	15.14	16.16	17.89	17.68	16.62	14.94	16.66	1.1	0.0589138	16.79	14.17	12.78	16.76	15.2	15.14	16.67	16.32	20.66	20.9	17.28	18.37	1.21	0.0123628	22.6	22.92	23.58	22.98	22.98	23.01	24.78	29	26.82	26.1	33.46	28.03	1.22	0.356358	22.6	22.92	23.58	22.98	22.98	23.01
MD17G1234400	GBF's pro-rich region-interacting factor 1;function=GBF's pro-rich region-interacting factor 1	110.69	93.64	99.4	99.59	93.11	99.29	119.43	109.69	119.23	114.78	94.42	111.51	1.12	0.00657552	110.69	93.64	99.4	99.59	93.11	99.29	100.7	84.05	89.66	104.24	85.46	92.82	0.93	0.864245	61.36	65.95	60.3	63.91	62.94	62.89	61.26	63.41	58.88	56.78	62.98	60.66	0.96	1	61.36	65.95	60.3	63.91	62.94	62.89
MD17G1265800	multiprotein bridging factor 1B;function=multiprotein bridging factor 1B	59.29	73.13	76.03	73.17	74.34	71.19	84.18	85.12	104.2	90.4	123.39	97.46	1.37	0.00915703	59.29	73.13	76.03	73.17	74.34	71.19	95.98	91.54	97.4	78.11	77.69	88.14	1.24	0.00271505	63.61	51.31	65.28	58.95	77.28	63.29	73.09	52.66	65.94	50.98	53.52	59.24	0.94	1	63.61	51.31	65.28	58.95	77.28	63.29
MD17G1265900	multiprotein bridging factor 1A;function=multiprotein bridging factor 1A	36.13	40.73	41.84	35.61	39.45	38.75	40.43	44.91	46.7	43.52	49.1	44.93	1.16	0.019429	36.13	40.73	41.84	35.61	39.45	38.75	48.39	46.4	53.64	39.95	36.84	45.04	1.16	0.0692259	42.34	39.05	40.41	37.4	42.8	40.4	45.54	34.23	39.24	33.39	37.3	37.94	0.94	1	42.34	39.05	40.41	37.4	42.8	40.4
MD17G1280300	ADP-ribosylation factor A1E;function=ADP-ribosylation factor A1E	41.26	55.34	52.73	50.66	47.44	49.49	56.56	52.05	49.8	61.44	65.25	57.02	1.15	0.064801	41.26	55.34	52.73	50.66	47.44	49.49	58.66	71.54	62.68	59.58	64.18	63.33	1.28	0.000153702	64.94	56.44	63.49	60.35	70.25	63.09	68.51	64.57	61.57	53.73	44.4	58.56	0.93	1	64.94	56.44	63.49	60.35	70.25	63.09
[truncated: 50 more columns]
