# Supplementary material for: Two DNA-binding One Zinc Finger transcription factors, MdCDOF3 and MdDOF3.6, accelerate leaf senescence by activating cytokinin oxidase MdCKX7 in response to sorbitol signaling in apple
Source: Hortic Res. 2025 Apr 29;12(8):uhaf120. doi: 10.1093/hr/uhaf120 (PMC12261083; doi:10.1093/hr/uhaf120)
Supplement: Web_Material_uhaf120 [file web_material_uhaf120.zip › Supplemental Datasets 3.xlsx]

## Sheet: Sheet1
Annotation of all transcription factors associated with MdCKX7 expression detected by RNA-seq in fully expanded leaves of A6PR antisense strain A10 in response to 50 mM sorbitol feeding versus water control.
GeneI D	Gene description	D_H2O_1	D_H2O_2	D_H2O_3	D_H2O_4	D_H2O_5	mean	D_Sorbitol_1	D_Sorbitol_2	D_Sorbitol_3	D_Sorbitol_4	D_Sorbitol_5	mean	ratio	adjust p
MD12G1243700	winged-helix DNA-binding transcription factor family protein;function=winged-helix DNA-binding transcription factor family protein	97.4	113.64	77.27	104.44	83.56	95.26	171.78	163.48	188.93	139.57	177.65	168.28	1.77	2.59375e-08
MD07G1173900	Plant-specific GATA-type zinc finger transcription factor family protein;function=Plant-specific GATA-type zinc finger transcription factor family protein	14.59	13.21	10.21	12.83	6.97	11.56	33.36	23.6	30.3	24.84	21.15	26.65	2.3	2.37694e-07
MD04G1226600	winged-helix DNA-binding transcription factor family protein;function=winged-helix DNA-binding transcription factor family protein	110.55	104.42	75.4	91.8	77.33	91.9	149.94	125.81	151.27	117.22	122.49	133.35	1.45	0.00120036
MD01G1108000	Plant-specific GATA-type zinc finger transcription factor family protein;function=Plant-specific GATA-type zinc finger transcription factor family protein	14.23	13.05	9.39	13.45	8.32	11.69	26.37	17.52	18.72	16.8	16.33	19.15	1.64	0.0222293
MD00G1104000	Translation initiation factor IF2/IF5;function=Translation initiation factor IF2/IF5	25.84	29.03	22.38	28.93	24.96	26.23	36.56	36.43	37.44	32.16	36.37	35.79	1.36	0.0231704
MD08G1240000	TCP family transcription factor;function=TCP family transcription factor	1.78	1.54	1.47	1.1	1.04	1.39	2.77	1.74	2.13	2.83	2.2	2.33	1.68	0.0289515
MD03G1200400	Translation initiation factor SUI1 family protein;function=Translation initiation factor SUI1 family protein	93.25	84.22	62.61	74.93	62.86	75.57	54.54	50.61	57.92	43.31	48.04	50.88	0.67	0.0468531
MD06G1178800	GATA type zinc finger transcription factor family protein;function=GATA type zinc finger transcription factor family protein	3.29	7.01	5.48	6.7	7.71	6.04	8.99	12.59	7.34	11.82	10.76	10.3	1.71	0.0609923
MD11G1229600	GRAS family transcription factor;function=GRAS family transcription factor	3.82	3.76	2.45	2.82	2.57	3.08	3.73	4.78	6.85	4.72	4.3	4.88	1.58	0.0609923
MD15G1307800	GRAS family transcription factor;function=GRAS family transcription factor	7.2	5.19	5.47	5.36	4.48	5.54	9.07	8.03	9.77	5.95	7.88	8.14	1.47	0.0649566
MD04G1064700	winged-helix DNA-binding transcription factor family protein;function=winged-helix DNA-binding transcription factor family protein	7.38	6.66	6.81	5.95	6.55	6.67	8.31	9.93	10.7	9.36	9.62	9.58	1.44	0.0671617
MD04G1094100	TBP-associated factor 8;function=TBP-associated factor 8	4.25	3.65	3.73	3.05	2.77	3.49	2.04	2.1	2.11	2.15	1.62	2	0.57	0.0698019
MD01G1071300	WRKY family transcription factor;function=WRKY family transcription factor	6.33	2.64	3.21	3.07	2.88	3.63	7.3	5.75	6.86	6.97	4.11	6.2	1.71	0.0803134
MD13G1022100	GRAS family transcription factor family protein;function=GRAS family transcription factor family protein	10.26	5.93	10.4	8.19	8.16	8.59	14.68	11.81	17.2	12.76	10.86	13.46	1.57	0.0808766
MD14G1015900	heat shock transcription factor A3;function=heat shock transcription factor A3	0.61	0.52	0.98	1.71	1.16	1	1.76	1.6	1.62	2.3	1.51	1.76	1.77	0.0808766
MD06G1104100	WRKY family transcription factor;function=WRKY family transcription factor	3.53	2.57	2.28	1.9	1.74	2.4	2.98	2.83	4.98	4.76	4.12	3.93	1.64	0.116412
MD04G1113100	WRKY family transcription factor family protein;function=WRKY family transcription factor family protein	5.18	5.48	4.24	6	4	4.98	7.39	6.31	5.77	7.6	5.95	6.6	1.33	0.155234
MD05G1204100	winged-helix DNA-binding transcription factor family protein;function=winged-helix DNA-binding transcription factor family protein	131.99	93.31	92.11	101.14	84.7	100.65	182.29	121.26	150.13	133.85	112.05	139.92	1.39	0.1558
MD09G1068200	plastid transcription factor 1;function=plastid transcription factor 1	10.03	8.03	7.78	8.59	6.32	8.15	5.76	4.92	4.65	7.54	5.16	5.61	0.69	0.164879
MD16G1023301	GRAS family transcription factor family protein;function=GRAS family transcription factor family protein	22.58	15.66	21.83	17.4	17.05	18.9	31.02	23.83	31.42	25.05	21.08	26.48	1.4	0.189648
MD07G1197500	OBF-binding protein 3;function=OBF-binding protein 3transcription factor family protein	7.61	6.74	7.22	8.17	6.79	7.31	11.61	11.41	8.74	14.1	9.62	11.1	1.57	0.191631
MD07G1162700	NAC transcription factor-like 9;function=NAC transcription factor-like 9	1.5	1.24	1.24	1.1	1.12	1.24	0.47	0.53	1.01	0.87	0.66	0.71	0.57	0.194041
MD07G1284200	cytokinin response factor 4;function=cytokinin response factor 4	0.18	0.51	0.6	0.59	0.69	0.51	0.73	1.17	0.75	1.49	1.04	1.04	2.02	0.194041
MD10G1191200	winged-helix DNA-binding transcription factor family protein;function=winged-helix DNA-binding transcription factor family protein	105.85	73.47	70.72	77.61	62.75	78.08	131.25	93.07	107.41	106.47	80.31	103.7	1.33	0.286823
MD15G1081800	abscisic acid responsive elements-binding factor 2;function=abscisic acid responsive elements-binding factor 2	12.67	14.54	9.38	11.44	8.46	11.3	14.09	14.36	14.27	12.63	17.65	14.6	1.29	0.320522
MD05G1055800	GATA transcription factor 5;function=GATA transcription factor 5	1.68	1.67	1.44	1.11	1.7	1.52	2.15	2.37	3.23	2.06	1.67	2.3	1.51	0.336682
MD04G1135600	transcription factor-related;function=transcription factor-related	8.19	7.64	5.38	7.56	6.44	7.04	7.65	8.44	8.69	9.61	8.65	8.61	1.22	0.338565
MD03G1049900	cytokinin response factor 4;function=cytokinin response factor 4	2.39	0.95	1.78	0.98	1.57	1.53	3.27	2.71	2.81	2.79	1.83	2.68	1.75	0.340179
MD06G1035500	PLATZ transcription factor family protein;function=PLATZ transcription factor family protein	89.88	85.61	103.66	90.91	93.63	92.74	58.35	60.83	75.18	87.44	70.29	70.42	0.76	0.350433
MD03G1089100	GRAS family transcription factor;function=GRAS family transcription factor	11.69	8.92	8.54	9.97	7.68	9.36	6.39	6.46	8.19	6.5	5.72	6.65	0.71	0.352871
MD07G1251300	splicing factor-related;function=splicing factor-related	4.59	2.94	3.09	3.05	2.26	3.19	2.06	2.08	2.46	2.27	1.99	2.17	0.68	0.355462
MD07G1131400	WRKY family transcription factor;function=WRKY family transcription factor	1.73	1.2	1.03	1.01	0.72	1.14	1.67	1.32	1.54	2.65	2	1.84	1.61	0.368075
MD06G1138800	Squamosa promoter-binding protein-like (SBP domain) transcription factor family protein;function=Squamosa promoter-binding protein-like (SBP domain) transcription factor family protein	1.98	1.04	1.09	1.37	1.28	1.35	1.46	1.77	1.99	2.56	1.78	1.91	1.41	0.404049
MD14G1201600	cycling DOF factor 3;function=cycling DOF factor 3	35.19	31.25	48.09	38.46	29.67	36.53	62.72	45.02	53.38	45.7	43.78	50.12	1.37	0.422664
